# Supplementary material for: A massively parallel screening platform for converting aptamers into molecular switches
Source: Nat Commun. 2023 Apr 24;14:2336. doi: 10.1038/s41467-023-38105-4 (PMC10126150; doi:10.1038/s41467-023-38105-4)
Supplement: Supplementary file 4 — Supplementary Data 1 [file 41467_2023_38105_MOESM4_ESM.xlsx]

## Sheet: Soh Supp Data 1
seq	tile	x	y	C93.1_fm	C94.1_atp_quencher_aptamer_100_nM	C95.1_atp_500_uM	C96.1_atp_quencher_aptamer_100_nM	C97.1_atp_500_uM	C98.1_atp_quencher_aptamer_100_nM	C99.1_atp_500_uM	C100.1_atp_quencher_aptamer_100_nM	C101.1_atp_500_uM	C102.1_atp_quencher_aptamer_100_nM	C103.1_atp_500_uM	C104.1_FM
TCTTTCTTTC	1101	12502	1269	615	557	530	538	490	512	532	513	521	480	510	568
TGGGCGCGAG	1101	8627	1301	928	886	767	793	813	787	789	719	762	737	814	861
TTGGTTGGTT	1101	14408	1330	894	865	793	777	788	834	830	799	789	772	811	813
TTTTTTTTTT	1101	12876	1349	635	565	539	561	500	554	493	479	523	515	505	575
TGTTTCGGCT	1101	20406	1354	360	354	332	321	322	352	341	332	335	301	297	354
CCAAGAGTAC	1101	19732	1365	150	152	110	142	147	115	120	110	112	121	146	164
CGAGGCAAGG	1101	11962	1375	811	170	698	164	685	228	709	230	663	210	658	743
TTTAGGAACA	1101	16469	1376	929	586	582	549	525	579	558	554	587	530	557	786
TTCTGACGCT	1101	16180	1378	755	440	624	397	587	379	609	401	606	409	594	671
TAAGTATTTT	1101	19965	1381	922	814	803	786	763	741	721	753	737	756	728	778
CCGTGGTTGG	1101	17449	1384	1424	1220	1331	1229	1233	1148	1187	1109	1277	1060	1242	1182
CAGAAACAGC	1101	20180	1386	728	575	584	575	578	546	584	535	548	494	577	703
TTTTGTGTTT	1101	9617	1391	716	616	580	621	588	608	573	588	558	516	622	667
CGGGCGGTGT	1101	15575	1396	356	343	388	348	362	356	372	332	375	312	313	341
TTTCAGGTTG	1101	15977	1397	367	361	386	371	332	362	319	354	351	351	293	301
TTTTTTGAAT	1101	12182	1411	1081	965	930	905	892	936	862	834	854	864	864	967
TTATTGCTTT	1101	16602	1411	988	903	874	846	780	795	757	813	778	754	753	820
TTTACTTTTC	1101	8985	1417	197	144	181	132	157	144	142	141	147	146	163	198
TTTTCGTTTT	1101	18270	1425	939	774	762	692	812	701	778	623	727	655	775	862
GGGTTAGGGG	1101	18019	1425	661	588	615	542	513	547	555	520	521	502	491	617
TTTTTTTTT	1101	14657	1426	869	785	730	690	739	687	785	707	703	704	724	846
CGGTGGGTT	1101	11695	1428	826	789	810	743	718	748	762	751	750	698	702	765
AAGGCGAGGT	1101	13340	1433	934	832	772	827	805	827	804	804	725	724	821	858
AATATGAAC	1101	22756	1435	940	708	710	749	733	718	679	644	719	575	677	813
TTTGCGTAGT	1101	17006	1444	1006	842	854	874	846	864	825	815	793	762	815	935
TTTTTTAGTT	1101	21288	1445	1075	841	838	865	847	826	828	783	837	780	798	891
AAATGGGTCA	1101	13042	1447	1092	997	961	943	957	933	975	889	925	881	899	1031
AGACCGGGAG	1101	13532	1448	969	820	849	841	801	798	827	831	809	720	764	908
AGCTCCG	1101	8881	1449	318	284	335	259	283	277	275	278	289	303	290	309
GATCCTTTTC	1101	15206	1449	654	529	548	496	586	486	574	498	506	460	529	603
TTTTGGTCG	1101	10739	1461	46	10	20	38	43	22	48	60	27	38	28	65
GCTCTAGGG	1101	15643	1463	933	786	783	762	793	742	709	732	741	703	714	803
ACAGCACCAC	1101	18208	1466	793	447	768	452	605	410	666	448	611	396	648	678
GGTGTATAA	1101	9174	1466	718	738	654	667	626	672	682	646	659	632	641	698
AGAATGTGGG	1101	14678	1468	905	838	779	742	721	736	748	746	725	733	732	840
GCTAATGGGA	1101	20568	1473	896	763	685	725	699	696	695	654	658	621	641	713
GCTGGGGTTT	1101	12074	1473	1083	852	907	870	863	851	812	825	850	731	805	874
AGCTTTGTC	1101	21354	1474	591	528	520	510	526	501	513	472	498	476	478	535
TAAGGGCGGC	1101	17638	1482	276	237	239	263	245	245	231	226	250	213	249	231
TTTTTCACG	1101	8498	1485	927	625	627	668	625	648	613	593	582	605	609	832
ACATGGTCAT	1101	10876	1487	1053	881	831	825	802	782	782	762	812	745	800	966
AGGATACATT	1101	15968	1487	1001	905	856	890	915	873	895	815	869	778	855	906
TTTTTTGATA	1101	15343	1490	799	703	692	692	667	619	641	679	620	619	618	694
TTTGTGTCGT	1101	21935	1494	1206	1190	1164	1204	1149	1170	1064	1060	1039	1045	1071	1037
GAGCACCT	1101	10144	1497	953	764	792	699	791	689	823	637	737	689	799	929
ATAGTGCC	1101	9126	1499	505	405	392	393	409	410	428	384	377	351	417	468
TTTTTGAAGG	1101	19366	1501	998	827	783	777	751	741	813	754	722	694	689	827
TTTGCTTACT	1101	14955	1504	967	233	775	212	790	218	756	187	734	223	776	927
TTTCTCGTT	1101	21644	1508	915	995	870	862	941	853	885	834	817	879	865	912
TGACGTGAC	1101	13520	1509	1039	811	889	746	856	792	874	729	835	677	811	864
GGGGGGTCTG	1101	21306	1509	630	593	555	498	514	534	546	522	525	550	511	514
GGCAGGTGAC	1101	13604	1512	963	535	760	590	712	564	665	531	736	547	680	840
AAGTAGGGCG	1101	22461	1518	22	8	65529	0	38	16	30	34	27	31	7	29
AGCATGAGTT	1101	16287	1528	907	844	825	796	852	813	797	777	769	710	779	866
TTGGGTGGC	1101	16804	1533	251	225	221	213	211	246	239	193	195	205	207	244
CGTGCTGGTC	1101	9704	1536	180	211	208	196	215	159	202	173	195	202	192	195
CGTTCCTTT	1101	17652	1539	864	764	740	687	724	699	700	663	701	671	740	765
CATCCGCTGG	1101	19707	1546	762	40	581	44	561	36	544	52	522	73	547	681
CCAATAAAT	1101	13055	1548	915	817	750	746	682	711	683	681	730	696	665	774
AAAAAAAAGC	1101	22042	1554	970	606	608	639	600	572	571	531	602	562	578	880
TGCAAAAAGA	1101	18606	1554	880	648	661	681	596	669	595	571	638	605	612	791
TCATTGGTTT	1101	16005	1556	807	734	713	647	707	687	693	676	689	660	664	699
TAAAGCATTA	1101	17292	1557	681	611	567	489	577	529	572	491	569	523	537	571
CCTGCAGTTT	1101	19965	1559	863	795	749	689	754	659	734	659	694	657	705	763
GTTTATTCT	1101	14273	1562	856	714	656	725	661	695	613	664	659	661	673	742
CGGAGGTATA	1101	8122	1579	917	743	848	701	830	679	729	636	725	640	766	784
AATGGGGACT	1101	11913	1585	918	764	722	740	702	732	734	716	722	666	712	760
GATGAGTGTA	1101	9642	1588	678	659	615	643	577	643	587	571	550	576	548	603
AGTGTCCTGG	1101	16875	1589	894	808	743	738	708	704	707	690	694	669	673	782
TTTTTACGTT	1101	13786	1595	639	563	585	582	600	574	591	491	515	526	592	600
ACATGAAAGG	1101	9321	1602	967	815	816	794	771	762	778	737	761	701	796	841
GGTAGTAGTG	1101	19977	1604	796	754	730	727	704	696	669	636	692	679	714	715
ATTTTAACTT	1101	11031	1610	665	347	576	342	549	317	508	299	510	307	536	584
ATATAAATTT	1101	11846	1610	866	692	677	755	739	707	662	678	674	655	677	769
GGAACTGGTC	1101	7942	1617	178	138	126	116	129	120	138	117	129	156	132	173
TTTTCCTTTC	1101	21268	1621	904	642	807	646	699	624	751	590	749	569	723	808
TTGGGGTGCT	1101	11618	1629	791	803	765	748	729	739	663	680	725	685	611	687
GGGTAATAAG	1101	9652	1632	1073	952	869	908	840	866	809	878	847	782	859	950
TGGTACAGTG	1101	14760	1633	804	730	703	744	757	736	726	709	676	624	735	786
CACTGCCATT	1101	15555	1633	1109	782	934	785	966	818	911	759	875	704	888	986
TCCGTTTTTT	1101	23207	1635	697	595	636	641	614	612	621	578	568	522	569	612
AAAGATTTGT	1101	21151	1639	975	809	812	781	747	762	722	734	721	718	721	796
TAATGCCCCA	1101	15747	1640	934	898	716	789	784	786	785	796	776	739	728	767
AGTAACTAGG	1101	21359	1640	1101	858	940	872	845	861	870	842	825	774	852	964
GGGGGGGAAT	1101	17619	1644	978	892	829	859	778	788	742	780	751	749	737	858
CAGCATGGGT	1101	19843	1644	1115	892	878	893	883	842	827	796	860	799	862	927
GGGGGGGTCG	1101	13258	1648	206	182	197	181	185	178	206	172	175	164	184	199
GCTTTCATGG	1101	15176	1649	698	615	571	575	539	576	560	556	543	527	557	594
TTTACCATA	1101	9596	1658	720	632	663	588	647	601	669	589	670	591	632	657
GGTCCGTCTG	1101	11166	1659	347	315	282	269	276	270	245	226	263	245	259	264
CTGTTCAAGT	1101	22372	1660	858	761	700	684	781	691	713	689	719	669	666	779
CCATTCCAGG	1101	13742	1663	943	340	811	360	774	383	783	418	781	374	777	845
CTGGTAGCCT	1101	13592	1663	904	798	810	847	820	776	814	772	777	700	814	806
AGGGCTTT	1101	17439	1665	1021	920	855	851	828	798	767	808	768	775	787	884
CCTGGGGGGG	1101	13693	1676	687	507	568	572	531	538	551	523	534	496	521	588
CAGAACAGTC	1101	12205	1678	149	83	80	100	68	76	78	64	37	75	35	56
TAATGGGGCC	1101	19767	1678	550	461	450	436	484	398	457	408	398	407	448	453
ATCAACCAGA	1101	12860	1678	986	906	866	827	863	802	859	784	834	853	877	910
GAGGATAAGT	1101	15597	1679	976	819	787	786	788	795	827	709	787	692	776	800
CAGGGCATAT	1101	19969	1680	922	725	755	720	742	696	767	686	729	672	722	839
GTATTTCATA	1101	11972	1686	968	889	829	821	834	774	833	777	784	767	779	871
TGGGGACATG	1101	11027	1694	898	755	769	784	769	730	752	721	717	713	727	810
GCACTAGCCT	1101	17024	1697	898	788	776	738	718	719	717	669	746	674	705	824
GTGGGGTCTA	1101	14117	1699	997	920	862	840	898	823	844	749	844	789	849	849
TTAGACAGGC	1101	19523	1701	519	397	450	420	362	379	352	413	396	374	373	387
CAAAGGACGT	1101	8489	1708	574	542	479	443	452	511	428	453	461	463	471	561
GTTGCCGCT	1101	11756	1709	505	477	478	434	423	460	462	416	461	415	451	414
ACAGGAGGAG	1101	10377	1714	1013	876	900	934	869	923	864	870	852	801	857	953
ACCCCGAATT	1101	21575	1714	874	702	700	677	781	730	721	685	732	694	689	730
ATTTGCATGC	1101	23428	1717	447	426	402	379	420	430	361	378	384	343	376	408
AATTGTCCAT	1101	9851	1721	1172	1031	922	995	942	938	855	857	886	880	937	1042
TCGAGGGA	1101	21425	1723	666	552	570	586	577	576	581	512	529	521	567	578
GGTGGGTGGA	1101	22079	1726	868	804	773	808	797	809	736	712	732	678	730	765
CGGTAGGAG	1101	10623	1729	818	777	729	672	722	699	718	691	713	661	653	793
TCCATTTTCT	1101	15669	1731	675	622	529	586	582	582	538	527	533	511	555	585
AGGTAGGCCC	1101	20361	1732	683	615	616	598	574	592	562	575	586	560	582	613
TGGTGGCACA	1101	23416	1732	729	574	586	561	527	528	503	546	512	519	546	624
TTATCGTTTT	1101	12989	1733	955	832	844	808	842	817	806	780	787	804	808	882
AATGAATCGG	1101	19496	1739	740	639	638	604	626	574	598	549	583	547	595	703
CATTGTGTCT	1101	13166	1739	691	690	615	599	560	589	580	525	588	601	553	618
TTTATGAAA	1101	8239	1742	742	576	534	551	572	599	572	579	560	590	557	650
GACCGAATT	1101	11752	1743	959	847	814	821	831	799	803	788	742	795	814	900
CAATCTGCAG	1101	21207	1744	909	714	746	679	744	691	713	652	696	669	737	832
CATGGATTAA	1101	13810	1751	726	627	623	626	614	635	668	630	643	600	609	694
GCATTCGGAT	1101	8708	1753	1077	931	908	850	900	903	871	838	877	793	853	885
ACAGGTATGG	1101	7916	1754	855	755	744	721	726	725	667	701	688	653	695	775
CCCATCGTAG	1101	13715	1758	1068	1042	1014	949	921	891	981	882	938	948	891	1012
GGGTCGGGGT	1101	14390	1761	477	446	410	416	446	411	418	410	412	394	434	415
AAATATCTAA	1101	14108	1763	904	684	664	708	692	699	651	665	672	632	727	773
GAGTTGCATA	1101	10119	1767	1078	974	982	954	895	942	945	885	913	843	882	997
ACTATGAAAA	1101	12656	1769	919	713	727	663	669	650	695	626	686	676	673	789
GTGTACCGGA	1101	8092	1771	517	490	461	488	482	488	453	480	443	416	476	517
TTGATTGGTA	1101	11272	1783	891	852	728	751	775	772	732	681	723	742	731	806
ATTCTACCGC	1101	12883	1784	432	260	359	259	322	238	350	201	329	232	344	390
ACCTTACTTA	1101	11409	1799	815	598	720	489	688	518	699	484	670	512	640	707
TTGCGTATGA	1101	21753	1800	890	716	739	673	728	625	735	617	728	656	716	803
CGATCGTAAT	1101	15739	1800	985	335	748	339	723	308	716	305	680	367	655	835
GGGGGCGTAA	1101	20379	1801	750	622	633	545	634	572	627	566	633	536	589	638
TTTGAGTTGT	1101	18031	1808	790	841	718	685	624	728	679	689	688	687	676	762
CACGAAGGGT	1101	18960	1810	655	532	522	505	511	468	524	499	501	488	528	608
GATAGAGCAG	1101	8527	1812	858	737	731	714	740	714	737	697	700	680	704	764
ACAGGGGGTA	1101	20595	1816	770	767	778	740	728	697	767	670	707	688	720	688
GTGAGGGGGG	1101	10077	1817	695	634	633	591	609	596	638	636	621	575	615	619
AGGGTCCGG	1101	8902	1825	800	636	641	617	602	562	589	560	589	513	627	643
ATAAATACAG	1101	16992	1826	1052	771	696	713	675	669	720	641	664	710	724	989
TACGTCACGA	1101	16593	1829	823	447	670	434	689	429	635	401	661	418	659	725
AAGTTTTGGG	1101	9752	1829	1024	1003	879	954	812	924	832	844	865	850	840	932
CATGGGGGTC	1101	11419	1830	438	361	364	349	368	356	366	379	331	349	380	417
TGTAACTCAA	1101	22855	1832	1044	756	888	793	784	781	798	756	824	707	750	865
ATATCGACGC	1101	23074	1835	671	272	422	279	404	267	367	275	418	255	379	651
TCTGTATCAT	1101	19534	1841	1182	1125	1035	1061	958	1042	988	1005	1034	1053	1001	986
CACTGTGTAG	1101	13587	1844	1435	1325	1304	1219	1262	1181	1227	1160	1169	1157	1175	1289
GAGCTATTAC	1101	14262	1855	717	173	645	182	624	216	587	201	627	191	589	648
AGAGTATGG	1101	12298	1859	682	635	617	598	588	594	620	584	588	603	569	577
GCGGGCCTG	1101	10821	1865	838	738	648	708	675	699	690	638	659	628	688	745
GAGTGTAA	1101	21097	1866	932	914	815	831	784	820	794	814	789	766	809	851
GTGGGTCCAT	1101	12558	1868	1118	1021	1070	992	970	948	1007	976	924	932	891	1015
GAGTGACACA	1101	14374	1885	877	798	737	730	739	741	740	671	722	729	698	782
CGAAAGCCGG	1101	16321	1891	853	851	762	813	728	765	757	719	808	727	694	716
TGGACGAGGG	1101	15469	1893	612	488	572	528	460	484	466	485	484	453	507	559
CACTTGTTGG	1101	21465	1894	1096	947	894	910	894	850	848	819	857	822	886	951
AGACTACTAC	1101	16019	1902	836	633	649	594	641	588	620	527	623	537	621	657
TGTTGGACGG	1101	10640	1906	611	573	576	522	565	540	576	471	571	492	554	562
TCCTGGATGC	1101	16146	1908	547	383	458	385	447	334	452	298	432	318	433	515
CACGATTAGA	1101	21138	1910	1002	894	958	865	862	847	884	788	871	753	834	868
CAGGTGTGGT	1101	13627	1914	851	553	780	542	755	495	721	509	758	515	733	785
GGATGGTA	1101	17660	1917	803	765	716	671	669	646	678	615	635	647	679	736
TTACAGGGGG	1101	9371	1920	671	609	576	542	585	539	525	527	554	488	609	582
TTAAGGCCTA	1101	18932	1921	931	753	756	754	750	759	696	647	699	653	697	786
CCGTGATTTT	1101	8381	1923	645	502	533	535	537	502	531	505	530	460	490	553
AACCCCGGGT	1101	15355	1924	1294	1001	1044	975	1069	991	1045	945	943	905	1009	1182
AAACCGTCGT	1101	23119	1927	709	585	645	622	617	597	590	596	601	565	622	663
CAGTTACCAT	1101	14271	1929	1028	852	864	837	832	858	850	776	826	736	836	922
ACAGTCGGTG	1101	13939	1938	966	801	803	771	760	771	791	785	824	729	768	857
AAGAATCAGT	1101	21875	1940	1061	904	853	818	889	838	822	754	806	796	830	905
TGGTTAAGCT	1101	11455	1941	891	717	689	714	698	712	702	638	684	620	654	805
AGATAAAATA	1101	11837	1945	947	845	831	811	785	763	775	750	790	749	748	818
GGGGTTGTAA	1101	17663	1950	1042	992	1013	958	880	939	924	976	935	841	873	904
AATTGCAACC	1101	13095	1955	700	543	595	565	570	568	607	563	573	546	599	625
TCAAGGTGCA	1101	20689	1955	774	674	669	672	652	659	641	616	632	599	637	700
ACCACGCG	1101	7709	1957	960	929	890	822	838	825	853	762	821	802	853	940
TAACTATATA	1101	14021	1958	991	818	858	758	823	795	850	767	830	745	783	875
TTAAAGGGGG	1101	10332	1960	825	728	693	657	671	653	714	611	672	607	648	766
GTCCGTCGTT	1101	23918	1961	1008	1037	956	984	909	855	891	867	860	814	901	889
AACTGGCTCC	1101	10851	1963	797	480	570	455	537	456	529	472	529	440	544	699
GAACGCTAGT	1101	14037	1970	167	148	191	143	117	143	139	168	153	169	118	116
AGCGACGAAC	1101	8348	1972	907	488	732	490	729	504	683	448	654	445	671	792
CGTTTTATAT	1101	19108	1972	1045	906	862	899	834	859	845	755	869	765	832	832
TGCTGAAATG	1101	20325	1980	870	626	679	555	603	571	568	483	596	562	580	728
TAAGATTGCC	1101	19278	1980	861	799	767	721	815	743	797	684	755	708	739	846
TTTAGGTATG	1101	13453	1981	877	798	731	755	738	731	738	652	698	669	733	703
AGACTGTGGG	1101	11340	1984	848	833	714	717	707	738	760	738	732	726	723	845
CGATGAGTTT	1101	22687	1987	1013	897	923	936	852	894	891	827	813	790	814	881
TGCCTAAGAT	1101	21766	1992	887	715	736	759	732	769	640	685	761	663	674	731
CCTCGTGTTG	1101	19538	2004	787	773	716	703	680	683	694	666	670	643	714	739
CAGACCTTTT	1101	12006	2005	939	803	828	793	769	786	778	727	744	710	759	794
AACAGTAGTT	1101	10098	2006	1140	970	1028	1009	995	916	986	945	954	866	937	1052
TCGAGCCTTT	1101	10116	2008	992	919	865	866	844	915	874	807	851	809	847	862
CATCCAATCT	1101	23097	2009	660	562	578	543	556	493	551	483	564	461	551	620
TCGCTAGTCA	1101	18632	2010	854	795	773	718	691	736	729	707	740	642	728	739
AGAGATATGA	1101	7613	2012	776	624	623	596	620	578	568	554	566	561	576	651
GGGCGTACAT	1101	16113	2038	1056	1053	1004	927	968	924	982	920	924	935	956	937
AGACCTCATC	1101	19558	2039	1113	835	818	766	805	746	775	692	785	718	813	1029
TCCATCGTAT	1101	8222	2040	1085	888	876	852	894	817	843	771	815	730	895	987
TCGGGGCGGA	1101	13257	2040	467	454	412	441	401	419	397	422	438	419	421	446
GGTCAAACCA	1101	14917	2042	1145	901	915	917	947	927	890	842	896	785	893	1003
TTTTTATAAA	1101	20234	2044	1013	864	871	805	803	817	862	728	843	763	825	903
AGATAGTAGT	1101	13133	2054	1012	866	908	886	852	807	849	858	837	793	820	930
TCAGGCGTGA	1101	23210	2059	818	773	792	793	764	739	708	703	712	677	733	794
TACTCTATT	1101	11450	2062	1012	777	791	751	739	740	743	705	669	650	693	866
AAAGGCGGGT	1101	12727	2065	1040	1027	1034	1009	925	929	975	884	929	937	872	883
ATGCTATGCG	1101	22878	2066	751	637	664	635	628	611	594	617	612	598	604	636
TTTTAGGG	1101	13161	2079	748	460	647	421	567	416	616	444	627	417	573	672
TTTTTACATC	1101	12823	2084	900	721	728	725	700	694	751	676	684	669	655	867
TATTTGCGGT	1101	13827	2090	1026	915	846	880	873	888	844	815	815	789	832	883
TTTCCTTTGA	1101	15846	2092	907	812	773	764	797	758	721	761	774	703	784	831
AATCGAGATA	1101	12726	2104	812	731	716	762	721	700	726	689	721	687	663	735
TCGTTATGAA	1101	15140	2107	1003	840	822	838	809	834	831	813	791	727	773	889
CGTGTGTGTG	1101	8553	2109	527	491	496	490	439	472	481	451	452	414	445	432
AGTAGTCCAG	1101	11750	2113	1029	962	988	924	938	924	960	867	883	916	869	925
ATCGTTAAGC	1101	8867	2118	690	577	560	548	591	564	560	493	524	509	580	606
GCCGTGGGCT	1101	8444	2119	722	662	630	626	564	630	542	555	557	533	594	618
GCCTGTTTCG	1101	11042	2122	539	432	457	405	455	457	456	405	378	385	454	459
AGATTGATTT	1101	15865	2124	1061	1006	909	902	903	928	967	895	851	824	910	934
GGTGATTATT	1101	22765	2131	834	629	605	646	624	654	629	585	637	609	618	708
CCCATATCAG	1101	11309	2134	1000	910	835	911	835	838	837	818	868	787	812	878
TTTTCGTAAG	1101	12236	2135	717	586	610	598	585	552	579	587	603	594	534	603
TTGCGTTGAG	1101	23190	2135	1056	960	977	966	961	905	889	888	813	850	942	952
CGCTCACAAC	1101	12283	2147	889	497	720	449	670	447	718	476	648	409	664	808
GGCTCAATGG	1101	11545	2151	421	343	326	308	276	295	338	293	316	293	301	355
AGTATATGCC	1101	16063	2162	339	320	303	297	338	295	324	312	288	326	342	361
ACAGGAGCTG	1101	11614	2164	862	702	744	729	705	690	715	664	705	669	714	810
ATACGAGCTG	1101	8858	2171	316	213	223	254	263	247	275	262	258	239	249	280
CTCATCGGTT	1101	8263	2177	888	826	799	768	732	742	756	711	733	683	738	835
TAAAAGAACT	1101	16605	2178	816	535	579	523	497	525	501	493	512	477	474	711
CTCCAATAGT	1101	16216	2179	949	430	748	434	779	431	789	377	747	421	739	805
AAAACGGATT	1101	7436	2179	945	749	691	709	689	693	653	642	647	622	623	785
GCTTCTTTTG	1101	15141	2191	885	653	787	631	737	612	754	618	728	578	683	775
TTGGGACATT	1101	7896	2191	977	846	855	799	818	786	793	801	779	792	797	888
ACAGCTAGTT	1101	16083	2195	1055	952	920	918	968	858	979	822	895	867	880	998
TCGTTATTGT	1101	22710	2196	573	469	492	445	529	478	482	540	507	463	457	530
TTGTGTTTGG	1101	9493	2198	1073	956	867	851	829	819	853	770	778	760	788	967
GGTTTGATGC	1101	10988	2199	408	353	361	351	354	367	316	361	341	346	342	370
TTATATTGGT	1101	12268	2216	1001	972	883	792	826	803	893	850	827	855	818	943
AATGTCGGGT	1101	8093	2218	1041	926	875	861	843	840	790	794	811	762	843	851
GCCCCTGTTT	1101	18823	2224	1069	937	972	953	949	906	945	878	850	853	903	939
ACGGGGTTT	1101	9432	2224	1101	1024	961	961	915	931	936	966	973	927	902	975
GAAGTTTTTT	1101	21453	2228	807	783	748	757	696	715	711	676	732	673	704	770
TCTGGGAGGG	1101	21304	2232	1019	901	872	849	845	866	828	806	846	832	819	946
TAGGGGAGA	1101	19530	2232	751	769	822	779	762	747	719	718	798	654	695	615
TAATCAGTTT	1101	8141	2238	1136	1054	958	985	960	982	966	873	882	855	910	972
GCTCACGATA	1101	15153	2240	1013	738	852	698	834	682	828	616	839	636	807	886
ATTTTACTCA	1101	9443	2241	1081	789	796	809	782	742	719	763	744	684	740	1015
TCGATGGCTT	1101	13388	2244	922	764	706	702	749	730	743	669	641	586	734	833
TTTTGGTTAT	1101	21878	2263	1079	1048	968	983	958	943	854	915	913	870	934	941
TGACGGGTAC	1101	21382	2265	883	384	750	412	702	390	700	418	697	359	697	791
CGAGGCGCGT	1101	11980	2268	974	1145	1077	1070	1078	1030	1069	993	1032	988	1023	898
GGGTTTAATC	1101	12636	2270	719	672	607	603	605	592	595	587	608	594	572	650
TACTTGACT	1101	12117	2271	849	692	712	692	720	666	658	616	683	549	704	715
AGTTGGGGGC	1101	7780	2271	553	447	420	406	417	448	431	466	387	405	398	456
GATGCGTATG	1101	8424	2272	707	728	691	696	650	655	655	636	648	621	636	678
AGAGTACAGC	1101	7519	2277	316	257	274	272	297	259	274	248	288	231	295	345
GCGCATGCGC	1101	17918	2284	656	507	521	506	485	491	448	454	454	475	462	493
CTTAGTTTGT	1101	15759	2293	825	687	765	681	714	672	642	704	679	597	644	711
AATTTGTTAG	1101	13564	2296	1051	947	875	936	855	856	838	858	833	814	831	892
TTTTATGTT	1101	12158	2303	937	779	830	784	731	774	782	750	758	741	708	809
GGGTCTGACT	1101	22535	2308	904	826	825	767	766	768	757	706	772	766	717	839
GAAATGAGGA	1101	19679	2315	877	751	798	735	749	729	748	713	735	629	723	822
AGACTCTCG	1101	15851	2315	501	456	408	416	400	436	418	385	399	412	380	416
TTTTAATTAG	1101	12807	2318	984	859	825	821	875	816	855	796	825	755	791	868
CTCACGGTAA	1101	16101	2318	903	585	778	586	724	583	750	564	751	573	761	787
ACAGTAACAC	1101	18129	2325	766	546	621	528	627	540	592	556	538	549	625	658
TTCGGGGTG	1101	11489	2327	564	489	495	488	447	433	351	391	410	410	426	477
CAAGCGGCG	1101	14459	2330	731	692	732	615	641	658	678	597	666	626	646	695
TAATCTAATG	1101	8488	2330	956	838	741	800	762	782	739	688	739	704	750	895
GCTCGTTCAG	1101	17480	2336	1133	1036	990	998	978	934	915	945	961	904	896	1002
GGGGGGAAAG	1101	8156	2339	1046	980	859	889	901	873	916	803	823	807	883	933
TTTGTGGGTA	1101	18471	2340	790	745	703	649	702	632	707	636	669	666	670	718
ATAGGAGGC	1101	11546	2340	243	203	174	178	197	188	158	174	177	206	190	218
TAATCATCCT	1101	11521	2344	721	639	653	583	648	621	687	551	644	589	585	658
ATTTCTCGAT	1101	23080	2344	977	913	885	894	831	827	852	784	768	768	795	886
TTGGGGTGTT	1101	24272	2345	1021	867	867	891	921	919	873	805	831	772	867	894
GCGCATTAAT	1101	11850	2347	905	796	779	699	728	713	762	695	735	700	714	842
TAATAGGTTT	1101	11618	2348	824	816	817	750	693	760	788	723	736	715	705	754
ATCTTGTTCA	1101	8073	2353	1242	1074	1093	1067	1051	1052	977	948	1053	1003	978	1102
CGTCTTAAGG	1101	14955	2354	1043	920	906	906	882	914	880	824	856	809	832	919
ACAAGAGATA	1101	21977	2355	677	538	596	532	553	556	504	547	518	517	553	594
GTAAGAAGT	1101	21741	2357	957	927	816	816	799	787	810	842	825	792	744	873
ACTTGTCAGG	1101	12353	2358	1355	1089	1037	1042	1077	1021	1087	948	1022	957	1033	1125
TCGTGAGGTG	1101	15154	2360	530	500	445	431	436	434	388	405	429	428	405	436
TCCTTTCTGG	1101	14424	2361	1007	905	867	883	864	857	795	830	803	762	878	971
TGCCATCCGA	1101	10958	2365	950	730	790	672	737	684	775	647	751	620	738	858
TCGGATCATT	1101	23256	2365	826	695	670	744	697	691	669	641	643	641	647	721
TGTTTAAAAA	1101	24582	2371	463	353	361	387	375	372	331	345	406	365	350	403
GGCCACCTGA	1101	17961	2375	864	741	725	685	726	684	722	690	685	684	716	810
GATGACGTCC	1101	8694	2377	301	328	300	263	242	295	274	231	275	267	275	306
CAGCCCGATC	1101	10283	2380	859	645	700	615	759	611	730	530	661	569	720	770
GCCGGGATAC	1101	12969	2383	897	128	662	175	736	174	682	162	620	182	651	843
TTAAAGGATC	1101	12124	2384	868	763	717	750	740	738	764	721	719	668	724	783
TACACACGGT	1101	13436	2390	1073	612	902	615	888	604	816	596	834	578	786	904
TTTGGCTGAG	1101	13639	2393	1135	943	917	945	964	943	920	908	878	867	944	994
CTGACCGGGG	1101	15421	2396	452	456	399	352	406	349	402	369	421	364	410	405
ATTTTTATCT	1101	7598	2398	758	737	631	646	612	647	647	575	584	592	584	660
TTCAAGACGG	1101	11329	2404	360	384	278	270	267	269	309	274	317	282	276	378
TAGAGTACAG	1101	14064	2405	1061	1033	973	939	878	947	905	919	973	866	900	933
GCTTATGGGA	1101	21100	2405	867	808	792	743	733	737	746	753	689	734	768	791
TTTTGGGAA	1101	22844	2413	1020	836	808	841	842	827	774	793	811	729	762	825
CGCAGATGCC	1101	13557	2419	577	504	520	456	533	444	534	397	502	435	466	520
TGGCGCTTGC	1101	23997	2421	808	684	644	656	627	636	615	609	686	615	614	723
CAGTAGAGG	1101	23292	2422	967	924	855	854	852	869	863	780	762	819	767	874
GCAATGAAGT	1101	19172	2424	1166	915	1053	918	936	922	940	895	925	843	922	1046
TGCGGGGGGG	1101	11948	2428	738	713	680	698	644	664	619	608	632	597	615	614
TAGGGGTTAT	1101	14497	2433	803	650	681	641	685	696	660	627	606	618	646	719
AGTCAGCTGT	1101	21780	2437	1002	897	836	883	803	825	761	788	814	795	776	907
AGGGGGGGAT	1101	24643	2438	976	918	949	902	971	889	892	880	915	882	903	912
AACCATGGGT	1101	13291	2439	1081	906	862	870	894	860	886	792	836	792	861	934
ACGCGCGCTG	1101	18135	2440	1221	1018	994	1068	1006	1076	1022	950	998	970	999	1042
GGTATTTGTT	1101	19782	2441	997	826	818	842	827	834	831	719	801	771	817	831
TTCTAGTCCC	1101	8595	2442	774	672	649	599	566	601	630	541	626	588	562	664
GAGTGATCCT	1101	21938	2446	951	914	849	810	840	788	886	759	790	754	808	927
ATTGCGCACC	1101	16511	2452	876	690	708	673	676	679	641	618	671	601	657	745
GGTTCATACG	1101	20642	2452	798	616	610	604	624	659	607	589	614	515	562	664
CAAGCGGTT	1101	23458	2453	880	772	768	787	741	774	676	753	749	704	730	778
CAATGTCGTG	1101	6863	2458	959	793	804	833	792	825	715	737	752	770	798	831
GAGGGGTGGT	1101	20967	2461	1049	979	931	984	933	977	920	878	937	861	905	924
GATGGGTGAT	1101	14677	2464	1201	1118	1007	1076	1052	1040	986	949	972	958	1009	1072
ATTGGGGATT	1101	18283	2465	1060	917	987	898	865	888	856	856	902	853	887	1011
GAGGGGCATG	1101	17786	2465	733	624	596	615	573	620	638	633	625	587	562	659
AATTAACTCA	1101	8198	2472	979	759	814	751	768	717	740	685	733	670	758	892
GTAAATCTCT	1101	7700	2484	956	733	705	695	681	699	707	660	687	660	694	850
AGTCAGGGGG	1101	18272	2485	846	736	751	755	725	778	755	703	700	652	728	709
ATGGTGTGTC	1101	15716	2488	381	365	343	354	307	358	325	328	339	300	296	367
TGAGCGATGT	1101	15616	2489	1089	957	927	936	902	921	917	824	892	843	892	913
AAATTGGGAC	1101	9210	2490	657	589	556	554	499	541	508	496	515	482	531	603
ATTGGTGGT	1101	21188	2491	675	636	674	651	636	596	650	580	618	544	603	586
TGGGGGTGGC	1101	10749	2496	617	484	523	498	467	499	514	487	490	496	507	581
TTTAACCTTA	1101	6872	2496	908	646	767	638	719	641	700	589	700	580	655	817
GGCTTATTC	1101	12267	2497	737	644	646	631	601	594	575	563	621	586	558	649
ATAGGAGGTC	1101	15526	2498	412	359	327	327	349	347	336	335	339	308	361	360
TCAGCAGTAT	1101	15193	2499	977	591	885	559	811	584	820	511	838	539	779	817
GGGGGGGGCT	1101	21809	2501	489	439	405	464	412	468	437	379	410	398	418	408
CGGCCAAAGT	1101	12532	2505	1038	942	835	857	819	802	830	811	827	745	821	922
ATGTCGGTTT	1101	11271	2506	885	826	820	807	862	795	837	767	838	782	787	854
GATCTTCCGG	1101	24272	2509	894	682	698	657	723	653	687	649	740	610	686	858
AGTCGTTAGA	1101	11644	2509	868	761	794	780	741	741	749	733	793	697	771	760
TTAAGGGGGA	1101	8227	2516	952	938	896	866	830	819	895	821	842	760	771	829
CGTCCCGAAT	1101	12317	2517	1156	1019	957	934	948	925	940	900	961	881	901	990
TCCTGACGTA	1101	11775	2518	769	646	647	616	717	615	676	561	641	546	675	718
CCCGGTCGGC	1101	8539	2524	728	674	664	687	635	656	626	628	658	607	605	686
GGGTGGTTTT	1101	21363	2529	876	803	731	695	687	679	704	659	676	694	675	812
TATAGGGGGG	1101	19208	2531	939	849	810	880	865	773	824	784	844	799	807	831
CTTCTTCAGC	1101	17016	2533	573	333	475	339	450	330	416	340	430	238	436	468
CAGGGGTCGT	1101	8209	2537	982	864	860	806	808	792	798	757	755	745	764	859
AACGTCTCGA	1101	17528	2538	964	783	784	700	685	683	691	722	729	720	698	848
GGGTATTTGT	1101	17572	2540	1031	916	865	804	778	837	845	762	828	804	807	869
ATTCGGTGGC	1101	10495	2541	187	161	185	211	194	205	162	189	214	155	167	184
TTTCGCATCG	1101	8511	2541	760	652	697	613	633	608	645	630	623	639	625	692
GGTCTCTACT	1101	10543	2542	1240	997	944	955	913	914	976	869	879	884	911	1083
GGAAAGGGCA	1101	14850	2543	776	615	572	627	619	614	605	566	559	487	567	761
TGAATTCCTT	1101	7735	2543	1001	893	851	840	792	809	803	766	761	751	745	833
CCGCGGTAGG	1101	12198	2545	875	990	970	877	923	820	934	837	913	819	922	841
CGTGGGTGTT	1101	23690	2548	382	406	420	368	363	377	361	352	310	370	338	345
GGTCTACGG	1101	9999	2549	899	788	815	876	819	829	729	755	787	712	819	823
ATCAGACTTG	1101	14442	2551	553	493	484	479	509	472	465	505	477	445	515	488
GCCCCGTCAA	1101	18417	2555	1141	681	879	616	838	637	804	635	835	592	762	930
AGAACCGTAG	1101	16540	2555	1147	944	941	848	864	822	903	807	945	775	856	980
GCTGGAATGG	1101	21479	2560	862	667	677	646	670	626	648	601	683	598	666	709
ATGGAGTATT	1101	18677	2566	910	776	833	775	724	762	708	746	741	717	669	784
GTTGCGCTTA	1101	14831	2568	1021	900	900	881	848	844	845	792	867	815	775	924
TTTTGTGGTA	1101	7795	2574	780	823	790	706	735	743	724	656	739	713	709	716
CGGGGGGGGT	1101	19628	2578	887	809	853	760	787	732	786	776	743	703	787	823
AAAATGAGTG	1101	11353	2583	667	510	452	477	461	489	505	433	461	449	476	657
ACGTAGTGGC	1101	16134	2589	684	616	614	592	599	563	605	523	605	559	585	636
CTCGTCAATG	1101	7477	2589	863	483	702	458	712	458	665	417	606	413	639	796
AACGATGCGT	1101	23025	2589	1057	899	951	914	880	823	892	841	888	794	864	960
CTCAACTGAA	1101	12918	2591	934	690	652	643	679	638	659	635	621	600	659	829
CAAGGAAGCT	1101	24540	2594	209	187	208	234	223	177	202	171	214	183	207	198
ATTGTTTTAT	1101	22265	2596	1081	1030	967	907	906	866	959	910	938	871	913	1008
TGGTTTTGGG	1101	13585	2596	843	814	738	734	700	670	708	651	727	677	681	755
TTTCCTGGTA	1101	14562	2596	746	692	695	642	622	644	615	609	618	607	602	640
TAGAATCCC	1101	9790	2599	769	610	591	631	594	570	584	574	577	550	579	605
CTTGCCGGCC	1101	6607	2601	482	432	444	412	416	373	418	348	413	424	395	448
TGGGGGGGGT	1101	11554	2603	1017	846	958	873	887	816	917	787	927	776	856	862
GCTTCTGCGT	1101	13816	2606	372	329	303	293	309	294	288	311	306	284	294	283
GTGATAGTTA	1101	17370	2606	610	677	578	555	493	551	544	583	570	569	519	565
AGCGACTCAG	1101	24149	2608	878	807	862	815	773	689	755	724	760	690	705	814
TGTTGGTTTA	1101	12244	2609	1227	1021	1029	1047	1026	1011	1005	947	992	929	968	1034
GCGCTTTATC	1101	12372	2612	728	457	659	489	630	491	647	459	675	475	638	670
GGGGGGGGTT	1101	7969	2613	932	826	804	683	691	716	691	649	696	671	702	758
TTTAACCTTG	1101	6621	2614	898	708	693	646	700	651	718	652	659	653	680	771
AAGTTGCAGC	1101	13303	2617	757	618	622	589	617	596	622	582	605	562	568	729
GGTTTCCAAT	1101	18813	2619	990	796	797	774	745	765	754	740	740	739	708	846
GAGAATTGGG	1101	24450	2621	957	770	664	712	736	689	748	683	712	674	718	857
AAAGCGGGGG	1101	19940	2624	631	597	608	607	621	586	548	568	580	530	611	593
TCCGGTTCT	1101	18902	2624	850	726	788	759	684	712	739	699	701	641	707	795
AATTTATGCG	1101	7992	2625	133	117	50	93	114	111	103	90	67	90	133	76
TACAGGTCCT	1101	10719	2630	1015	770	835	804	751	705	738	685	786	700	774	932
TGGTGAAGG	1101	17104	2632	897	762	746	735	692	708	671	731	688	634	690	779
CTAGTCATGC	1101	24002	2633	544	455	476	478	496	427	463	415	456	420	420	492
TATGGATAGT	1101	12831	2635	954	864	786	846	850	767	826	796	809	769	806	887
TTTACTTCTA	1101	21867	2636	958	867	843	839	849	764	851	769	822	735	838	889
AAGGTGTAAG	1101	19931	2639	841	741	738	701	746	691	719	665	695	684	697	754
AGGAGCCATG	1101	14304	2644	877	905	870	870	814	856	858	815	877	810	760	762
GCGTTCAGGG	1101	9611	2646	611	676	663	601	589	620	603	581	595	614	608	554
AGCCCGTATT	1101	8287	2652	541	489	488	446	499	499	485	440	444	460	470	520
TAAAAGACTG	1101	17212	2663	99	116	121	102	112	103	113	125	131	119	121	128
AGTATTTTG	1101	10573	2673	656	660	525	627	588	540	562	551	566	529	576	561
CTGGCAGGCG	1101	23224	2675	564	537	537	482	490	450	472	504	502	435	499	536
AATCGGACAA	1101	15880	2675	875	756	774	714	698	713	729	659	762	676	731	805
CCCTTGGATA	1101	12334	2676	882	767	718	710	721	714	739	694	682	659	713	786
ATGCAACAGT	1101	13876	2679	1099	914	864	846	882	843	872	734	847	777	823	935
TTTACTTAGC	1101	16541	2686	720	610	603	611	576	565	605	528	565	561	582	673
TCGACTGTTT	1101	8029	2689	1233	1010	917	941	865	951	856	832	848	789	907	1062
CAGTAATGTT	1101	11994	2692	1018	782	855	838	839	830	813	794	781	747	776	879
GCAATAGTGT	1101	15981	2694	1198	654	1019	625	904	682	945	622	922	633	869	1037
ATCAGAGCTG	1101	24614	2703	290	318	269	297	295	289	253	285	265	265	287	346
GCTAGGGAGA	1101	17817	2704	1072	1124	1168	1084	1073	1120	1111	1064	1045	1021	1036	946
TCGGACTCTG	1101	13862	2705	269	222	204	215	223	201	196	187	189	215	185	200
GGGTGAAGGG	1101	8527	2706	802	782	672	677	671	665	636	647	676	652	627	741
TTCGCGAGGT	1101	13129	2713	936	137	735	169	716	188	713	177	707	156	696	831
TAATGAGTTA	1101	11409	2715	836	800	748	665	665	700	715	711	698	721	651	795
TCAGGAAAGG	1101	11449	2717	883	799	719	713	735	691	723	683	723	688	692	800
TGATGACTTA	1101	13555	2718	991	940	881	829	833	782	850	797	887	818	808	869
TGCGTGGGGA	1101	12302	2719	612	554	494	532	574	451	579	463	468	537	533	537
TGCCAGAGGA	1101	6562	2720	873	727	724	755	714	722	693	710	728	702	650	777
ATGGGGGGGG	1101	15611	2724	344	306	322	301	291	290	314	281	306	286	294	330
ATGCAATGCA	1101	8533	2724	682	605	572	576	499	529	539	509	531	511	469	536
TGCGACAAGA	1101	19713	2727	897	674	884	651	862	591	823	534	814	572	795	784
GGAAAATGCC	1101	20298	2727	602	465	487	435	464	441	479	433	459	413	465	533
GACAAGAAGA	1101	9594	2734	743	650	638	593	625	575	623	524	665	551	581	638
CCAATTGAGC	1101	16201	2736	444	433	416	384	382	391	351	422	406	415	381	389
GTGTGCTTGG	1101	15720	2740	803	680	664	669	636	682	647	616	645	602	625	663
GACCCGCCAG	1101	18603	2740	1127	808	906	851	881	829	847	793	870	796	847	957
ACAGCCACTC	1101	24308	2743	666	497	605	506	579	500	554	446	616	481	527	638
CAGTTGGTC	1101	13315	2743	516	497	459	462	465	458	455	445	428	447	430	469
GGCAGGGAAT	1101	6731	2748	1003	856	832	839	815	815	766	765	781	773	790	850
CTTAGACACC	1101	10707	2748	791	624	577	660	519	601	538	597	541	565	534	646
TGGGGTTAGG	1101	16597	2759	1045	938	945	901	916	927	919	875	940	880	937	901
TCTCACCATG	1101	11659	2759	1218	1109	1006	1061	996	979	1017	918	948	907	962	1087
TGGAATTGTT	1101	10590	2761	1011	825	805	776	736	752	775	728	752	765	774	886
CTAAGGCTAG	1101	9242	2763	741	701	652	671	641	677	643	637	637	572	613	689
TGTGTTTGGC	1101	23425	2764	221	243	240	227	232	254	230	191	199	200	236	235
AGACTCAGGT	1101	16569	2766	980	841	822	772	741	778	792	754	771	718	757	846
AGCGGAGG	1101	14602	2767	851	795	800	759	732	728	728	766	752	693	706	778
TGCATGGGAT	1101	10179	2775	1164	1054	1042	1016	996	992	988	964	984	929	971	1002
AATCATGGCC	1101	8725	2776	723	673	669	622	599	617	619	579	606	615	603	713
CCTTGTCGCT	1101	6910	2777	837	522	566	553	590	539	555	465	475	458	595	760
GCAAGCCCCA	1101	13789	2781	927	85	712	183	755	209	719	165	698	186	725	808
GCTGGGCGAT	1101	13575	2781	1144	932	871	937	876	899	877	873	873	794	864	986
CGGAGAGTAG	1101	7773	2781	872	803	784	742	739	787	778	699	734	704	718	778
GTGTTTAAGT	1101	14722	2782	1024	907	860	865	828	875	808	881	801	822	806	874
GGTTAATCTG	1101	8482	2782	532	422	364	366	380	335	372	335	358	351	385	491
CCTCCCTCAC	1101	9321	2785	768	95	568	74	464	79	527	51	524	90	500	649
AATTAGGGTA	1101	13557	2785	909	804	759	802	827	744	803	702	709	714	742	823
TTTCCGTCTT	1101	11260	2785	654	612	607	558	571	570	585	569	568	523	539	559
AAATGGCCAT	1101	13032	2792	1085	957	909	890	915	904	989	869	889	870	873	992
TAATTGACTC	1101	10032	2792	679	470	491	418	489	447	459	426	444	433	471	646
TATTTTTATA	1101	24697	2793	1069	931	911	890	858	883	813	851	895	832	825	914
TATGCTTTTC	1101	6532	2796	691	613	582	533	536	546	527	502	512	516	512	594
TATACGAAGA	1101	14455	2798	1128	911	929	911	949	853	918	851	861	851	912	981
ATGGCGTGTA	1101	20228	2804	904	903	902	876	820	884	927	868	875	792	889	851
TGGGAAAACT	1101	17421	2807	875	662	773	583	692	605	766	621	683	619	655	774
TATGTGAAAG	1101	8491	2807	1091	866	863	873	871	922	885	816	855	741	851	933
GGTTCATGAT	1101	6625	2810	946	749	720	682	705	726	711	702	723	647	688	757
TCCCATTTT	1101	7244	2811	944	796	832	798	758	762	743	724	759	713	772	916
TATTCTCCTT	1101	11455	2811	849	702	706	718	722	677	722	702	702	628	697	735
AGTCTACCAG	1101	14863	2814	1172	1058	1074	982	961	952	924	954	994	903	938	1016
CTCGGGGGTT	1101	10447	2816	1002	783	930	761	845	758	878	742	883	705	838	870
TGTTGGGGAG	1101	13900	2818	957	944	896	867	858	831	888	837	880	827	850	832
TGGGTTTAGT	1101	12841	2820	1020	815	802	877	805	868	787	801	742	724	782	858
TATGATTTAC	1101	22911	2820	717	666	669	626	601	537	629	600	618	595	519	672
TAGAATCCGG	1101	19028	2820	937	929	822	838	861	825	817	794	825	782	787	857
TTTTATCCTT	1101	21449	2822	725	647	646	608	613	581	601	548	602	568	557	624
TCGGTCCGAC	1101	14143	2823	540	424	393	423	385	424	363	361	372	364	393	445
TGAATTCGCA	1101	7849	2824	1017	620	746	643	670	627	698	542	682	547	671	854
AGATAACCC	1101	21201	2824	546	444	474	441	412	429	443	425	448	395	439	484
TGTTAATGGG	1101	16157	2827	827	727	724	708	668	711	714	684	676	645	683	784
GCGTTTGAAC	1101	7965	2828	1191	1058	1025	1031	1040	1013	927	949	1032	952	974	995
GGGAACGGGC	1101	19900	2833	71	81	57	82	80	73	59	42	70	57	65	51
TAGGTCTGGG	1101	14019	2834	921	691	773	810	751	737	734	723	775	664	721	773
CTGGATCCTG	1101	12509	2835	1093	986	918	921	879	895	929	890	847	881	924	1030
CGAGAAACGA	1101	15851	2836	1031	889	869	861	815	819	846	771	859	765	823	909
CTCAGGATGT	1101	19356	2837	813	757	721	692	704	631	699	627	696	654	685	735
CACTCCTTTT	1101	11903	2847	1129	1148	1052	1113	1085	1056	1065	993	1059	972	1012	1044
TTGGTCTTGA	1101	22698	2853	1090	975	985	992	939	914	886	896	893	893	859	969
TAGCAGATGT	1101	14357	2855	1077	1000	894	912	935	882	935	860	893	854	903	1017
GATTGAAAAG	1101	7120	2855	1013	849	827	783	813	844	830	735	816	761	787	883
GGGGTCTTTA	1101	11300	2857	1091	1039	959	930	875	963	890	895	910	884	848	972
ATTGGGGGGG	1101	18347	2860	988	925	860	949	878	898	864	859	852	792	814	797
AATTTGTACC	1101	18258	2860	652	612	563	544	550	547	535	506	535	534	504	522
TTGGAACAAA	1101	23888	2862	806	644	627	622	631	626	611	575	642	609	552	733
GGATTTTTGG	1101	11887	2863	898	871	745	771	705	684	719	746	693	714	690	737
GGGTATTGGA	1101	12013	2865	928	792	773	798	718	755	732	740	727	686	740	808
TGAGCATGGA	1101	15957	2865	829	757	744	782	735	715	753	722	701	650	759	742
TTGATCAATG	1101	17077	2871	1006	832	832	786	771	801	698	760	785	749	783	860
ATAAAGCGGG	1101	23703	2873	697	752	727	769	756	717	695	701	692	655	724	610
TTTTTCAGCT	1101	19488	2878	866	814	774	698	725	673	716	678	706	692	695	770
AGTACGGAAG	1101	10559	2879	953	872	831	803	829	785	811	746	752	727	844	870
CATGCCCGTC	1101	15317	2883	306	250	253	275	268	289	281	257	227	266	277	261
TGCATAACAT	1101	21658	2883	1212	953	1024	982	966	958	927	893	934	834	964	1061
CACAGGGGTT	1101	22449	2884	1063	539	917	531	827	483	823	484	859	515	883	986
TTTTAGTCGT	1101	8302	2895	930	838	853	823	803	817	763	730	786	757	813	865
GCGGCTAGTC	1101	12444	2900	492	406	365	391	415	384	400	381	355	331	390	401
TTGGTCGTAT	1101	13387	2901	949	905	859	857	850	872	874	845	784	817	846	870
AGTTAGGTTA	1101	24907	2904	881	790	749	792	815	770	724	694	708	699	726	812
ACCTAGGCGG	1101	16172	2905	966	937	921	897	901	832	913	805	874	843	861	885
GAAGGATTGC	1101	7106	2906	660	574	581	564	538	584	536	536	564	523	555	561
TTAATGGGCG	1101	22941	2908	270	261	265	254	241	254	251	256	273	227	227	261
CGTATTCTAA	1101	6653	2910	1269	1027	1123	1024	1066	954	1076	999	1045	969	985	1106
GAGGGGATAG	1101	8460	2911	639	535	603	520	594	549	545	506	612	458	493	572
AAATGAGATT	1101	24460	2912	950	847	773	823	846	820	811	752	809	774	794	899
TAAAACTC	1101	24931	2912	1005	703	680	765	711	750	675	652	660	626	667	946
GATCTGTCTT	1101	12139	2914	1150	947	845	855	865	808	852	787	828	847	845	1032
GATTGTTCGT	1101	16083	2916	1041	969	922	887	877	834	918	857	910	867	898	1008
AGCCTGTGTT	1101	21929	2916	1222	1064	976	1014	950	1003	953	926	905	896	923	1043
TGACCTAGCT	1101	22574	2918	871	747	713	694	690	672	742	628	716	618	652	769
GTTTGAATTT	1101	24012	2921	749	680	665	654	681	654	672	633	634	598	626	655
ACGGGGGGTG	1101	22132	2922	387	404	389	398	407	383	361	350	338	394	341	387
GGGTGAGGCG	1101	11097	2924	137	165	156	171	188	178	149	168	173	156	168	112
TGGAGTCCCG	1101	7283	2925	326	321	303	304	293	334	303	292	313	296	283	315
TAACGTGCCC	1101	20861	2930	711	639	605	621	563	597	534	533	572	537	526	596
ATGAGTAGGA	1101	12283	2930	686	606	627	644	638	617	575	624	619	517	587	627
TGCCGGGTGT	1101	24372	2932	1136	844	1024	874	1056	886	955	823	1015	748	970	1020
ACGGTACTGT	1101	14909	2933	882	468	723	506	712	511	660	461	689	478	692	782
TTACTGGACC	1101	10264	2934	788	504	581	458	565	471	570	423	549	414	589	722
CGCTATTATA	1101	14457	2937	936	726	800	691	783	704	798	652	747	680	779	892
TACGCCCGAA	1101	13228	2937	884	916	857	835	863	801	888	804	816	817	833	858
ACCGCTTGTG	1101	13671	2940	941	758	785	736	777	743	773	720	728	688	786	846
TCTATTGTAA	1101	17265	2941	1145	951	984	933	917	921	920	862	906	824	881	950
CAGGTCCTCT	1101	14967	2943	950	763	794	732	743	773	722	717	785	725	690	829
TATCCTCGGC	1101	22922	2945	410	278	334	239	390	262	354	234	349	261	353	403
AACGTAGTTT	1101	23482	2949	1014	953	864	833	837	835	892	833	834	824	845	960
ATTATTATGA	1101	22726	2950	841	728	705	730	754	712	673	693	675	636	647	738
CCGACGGTTC	1101	19027	2950	965	50	750	50	702	85	740	83	738	55	637	826
ATTTCGGTGT	1101	17510	2953	527	351	506	328	452	323	458	330	459	331	422	480
CGAAGGTTGC	1101	13359	2954	547	515	484	481	514	485	520	479	485	475	516	533
AGCTAGACTG	1101	14784	2955	283	184	221	184	217	187	183	197	172	171	194	234
GCCCGCAGTA	1101	12858	2960	231	21	195	36	174	24	152	22	177	4	151	231
ATATTTTAGG	1101	20047	2963	929	838	795	795	748	759	765	751	721	747	736	825
ACATTGCGAG	1101	22121	2968	962	895	892	871	877	787	817	857	842	814	795	843
AAATAGGGC	1101	14395	2972	410	341	370	346	276	307	322	326	347	304	330	383
AAGTTTATCA	1101	9765	2974	888	904	776	768	785	757	811	727	738	749	797	845
AAGGGGGGGC	1101	12749	2974	424	348	374	335	413	374	389	347	387	337	365	407
ATCTGGGGGG	1101	9376	2976	661	677	634	644	591	667	663	594	601	602	630	609
TACTACTTAT	1101	19782	2976	1050	881	900	844	899	820	856	803	877	757	878	973
ATTAAACGCT	1101	10883	2979	644	536	520	499	500	529	508	446	491	401	504	614
GAATCGTTTC	1101	23198	2980	805	752	646	660	631	619	613	668	648	612	635	692
GGGTTGAGGG	1101	20516	2981	533	543	485	546	529	522	534	499	508	509	500	513
CTGTGGGCGC	1101	14352	2983	614	530	531	581	557	554	522	515	505	492	538	577
CAAGGGGGGA	1101	21247	2985	836	868	832	807	767	765	857	758	793	706	803	741
AAATATATCT	1101	17031	2985	781	731	669	664	664	670	646	641	640	622	637	720
CATATGGCTT	1101	18608	2986	984	851	828	852	812	782	801	786	794	753	781	921
CGGGGTGTGG	1101	11574	2987	550	516	515	491	501	515	501	468	465	441	503	474
GCTCACTGG	1101	24158	2989	948	738	803	725	718	688	670	638	687	627	706	793
TTTAGAAAGA	1101	15808	2991	991	757	763	789	776	788	787	756	785	707	765	903
TGCCGCTGCA	1101	11949	2993	176	160	180	185	216	176	194	148	165	176	179	196
ATTGGAATTA	1101	18815	2993	979	840	794	810	719	770	718	754	740	700	715	799
TTGGGACTTT	1101	15030	2997	1050	896	902	830	868	856	838	828	839	816	846	937
TCACCATTAT	1101	12057	2998	859	744	700	743	762	736	737	642	692	694	686	721
TGTGCTATTG	1101	11515	2998	938	810	818	818	821	810	787	739	771	712	785	827
CGGGTGTGG	1101	25264	3004	360	320	292	322	345	328	279	285	301	302	313	316
AAGCCTACGC	1101	20402	3005	563	432	494	419	481	427	470	384	480	371	443	558
CGGCCCGAGT	1101	20069	3013	1190	601	988	613	925	596	857	567	880	528	932	1094
TGTTGTAATG	1101	7369	3014	891	806	734	699	754	730	717	636	676	714	703	846
CGGCTCGGGA	1101	16814	3016	1205	935	929	890	899	848	867	849	880	811	890	1073
TCAGGGGGGT	1101	20210	3016	997	447	857	427	805	409	879	415	827	387	815	887
CTTTTTTTTT	1101	15528	3018	777	704	696	678	668	659	717	653	724	597	662	712
AGAAGGGGGT	1101	16121	3018	1073	931	927	965	828	881	892	858	914	841	835	877
CACGCGTGGG	1101	8872	3019	794	767	749	758	681	754	697	718	740	713	708	692
GCTGATCTTA	1101	6742	3023	917	711	656	645	590	636	631	606	629	603	610	788
CCGGTATAGA	1101	13877	3025	1049	1076	1038	1008	1053	972	1044	940	968	901	946	975
ACGCATCGGA	1101	12555	3025	806	670	678	653	613	615	624	615	639	606	634	701
GACGGGCGGC	1101	14584	3026	438	411	394	376	379	345	426	385	332	379	307	382
ACGACGCATG	1101	17942	3026	63	10	73	32	101	12	96	1	35	37	88	91
TCGTTGGTCG	1101	11057	3026	51	74	48	66	60	45	43	76	42	35	103	87
ACGGGTCATG	1101	14026	3029	995	907	892	896	863	836	825	771	847	788	834	849
GCAGTATAGG	1101	9068	3030	1104	962	966	993	930	957	940	930	954	824	892	1006
GCGATGGGTC	1101	15686	3032	634	508	572	502	525	533	514	523	516	472	548	553
AGATTCAATT	1101	23407	3036	927	827	788	799	779	799	738	727	778	704	719	777
CGAGATTTAA	1101	10474	3038	780	707	626	708	710	661	671	628	622	588	693	785
GGTCCTTAAT	1101	21346	3039	891	771	692	701	695	659	701	669	705	700	733	777
CGCATGGAT	1101	7539	3039	1097	778	903	822	915	825	882	785	861	786	866	1016
TCTCTGAAGG	1101	24669	3044	1161	964	898	974	1012	987	927	856	861	870	943	1009
TGGTTTAAGT	1101	13232	3048	890	801	785	823	740	823	741	742	714	711	729	757
CTTGAACAAT	1101	11171	3049	1212	896	861	824	879	826	842	766	833	760	917	1111
GCGGGCTAGA	1101	8205	3050	1067	1013	1017	1031	986	1011	914	972	1010	889	921	923
TCGTCGTCAT	1101	21631	3053	1267	1130	1163	1103	1078	1058	978	1038	1079	910	1049	1042
GGGGGTGACG	1101	14072	3064	158	185	178	201	133	172	163	156	168	168	165	138
GGATTGTTGT	1101	21295	3065	780	711	674	671	643	687	659	641	653	657	630	698
TTGCGCGGGG	1101	15088	3071	650	623	711	644	660	601	637	622	637	550	632	581
ATGAGTGGTG	1101	6567	3074	683	641	616	595	559	537	523	528	560	503	583	596
CGTGATATCT	1101	10481	3080	901	796	801	758	841	777	820	754	803	720	782	893
AAGAGGCGGG	1101	21096	3083	900	877	806	837	815	773	799	741	764	720	750	810
CCTTTTTTTT	1101	7568	3085	868	813	758	707	735	747	768	696	742	722	721	781
ACAGCGGGGG	1101	15278	3092	161	100	118	131	105	136	115	94	127	107	74	99
AGGGTTGTGA	1101	12279	3094	829	834	736	752	752	704	711	762	737	709	720	754
ATAGTAGAAC	1101	20252	3096	866	714	744	740	704	685	706	685	685	690	735	797
TCGGAACCAC	1101	16330	3104	906	748	782	659	711	673	755	632	783	686	710	788
TGGTTATAAA	1101	13710	3106	1131	893	1027	912	924	856	957	879	927	785	865	1063
CAACAGATAT	1101	24721	3109	1074	936	977	939	852	912	863	837	899	793	871	946
AGTTTGGTCA	1101	7824	3109	1038	874	806	861	797	857	749	794	814	762	804	854
ATATTCAGGG	1101	12172	3110	837	682	656	715	641	692	622	649	641	562	663	725
TTCTGCTCGC	1101	8191	3110	702	595	647	603	656	573	652	589	694	533	620	761
GAGTTCGCCG	1101	17319	3115	252	255	220	240	242	263	227	238	263	230	240	246
TATTACTGGT	1101	11141	3120	830	755	701	679	698	708	703	650	641	628	673	798
TTGAATTGTG	1101	13384	3120	464	397	410	406	420	463	419	411	425	372	368	442
AAATGTGCGC	1101	11565	3123	827	668	650	702	699	662	628	621	629	569	633	734
TCTCTGGTTA	1101	12570	3123	993	823	789	782	787	766	790	713	745	689	780	903
AAATGTTTTT	1101	17774	3130	962	760	805	802	711	753	739	736	764	683	703	802
AACGGGGTGT	1101	11401	3131	962	754	775	769	783	731	780	659	721	685	738	871
TGTCTGTGCG	1101	14899	3135	643	638	615	619	597	570	586	549	589	535	577	598
CTGTACCACG	1101	24702	3137	687	507	521	537	566	524	541	505	544	479	541	625
CCGCACCCGT	1101	9317	3141	1057	173	872	194	761	266	790	218	789	221	754	904
CAGCGTGATG	1101	18331	3145	951	973	882	905	907	879	913	846	864	840	893	900
CCATGGCGAT	1101	14967	3147	1473	990	1223	930	1121	945	1159	868	1153	863	1112	1283
GGTTAAAACG	1101	9054	3147	226	157	203	199	164	176	183	169	222	154	176	189
GCTCCTCACA	1101	25306	3147	772	376	510	375	548	344	501	331	558	329	521	765
ATCTAATTTT	1101	23175	3149	801	747	689	739	724	662	709	686	674	617	686	753
TTCCTGGTG	1101	23936	3151	794	265	632	263	606	276	540	268	559	234	558	681
CGTGGAATGT	1101	7924	3152	1098	1044	934	902	883	846	842	809	892	825	850	950
GTATGTGTGT	1101	12698	3155	804	768	711	708	695	719	701	712	721	655	719	713
GAAAATTGAG	1101	7383	3155	1003	703	700	684	644	708	649	611	662	604	621	837
GGAGTGATGA	1101	24883	3156	753	658	741	685	763	700	711	695	697	582	773	720
GGCGTATATG	1101	12198	3162	940	887	847	879	846	834	882	790	803	776	759	835
GACGCATCGT	1101	6344	3162	940	689	814	682	782	666	787	580	768	601	719	860
TGGCCTTATT	1101	19360	3173	1063	835	796	810	774	781	761	755	756	693	758	975
AGATACTGCA	1101	11622	3175	848	708	695	653	700	624	677	612	675	591	620	805
GGTCTTAATC	1101	7203	3176	960	805	777	795	775	819	725	708	730	675	720	837
TACTTAGAGA	1101	22467	3177	945	717	769	687	756	713	734	689	782	678	718	790
TAAACGGTCA	1101	21925	3178	902	654	624	527	649	545	612	554	570	556	609	737
TAACGTTTAC	1101	23231	3179	1127	920	974	844	993	823	967	790	902	804	946	1051
CATAGTTTGC	1101	7111	3180	822	666	649	602	624	647	588	588	624	566	566	652
ATCAGGAAAA	1101	12231	3181	701	579	517	541	540	533	503	501	501	541	520	622
AACGGTTGC	1101	14590	3186	593	444	507	481	473	493	460	461	463	435	457	469
TAGTTAGGTG	1101	8013	3190	803	601	667	574	599	577	598	540	647	539	598	704
GAAATTAAGT	1101	15015	3191	1099	876	903	904	926	889	799	875	872	831	833	953
TCAAGGGTTC	1101	10903	3194	728	739	614	638	637	615	676	675	638	616	658	653
AGGGTCTGCG	1101	8352	3195	393	364	340	322	306	317	312	305	326	326	293	322
GAGTCGACGA	1101	14182	3197	230	175	221	176	184	200	195	181	196	205	178	227
ATGTAAATGA	1101	13017	3197	874	773	674	714	693	672	707	672	669	660	677	772
TTCTGCGTGT	1101	15745	3200	1324	1312	1149	1239	1248	1214	1193	1076	1144	1073	1187	1084
GCAAGACGAG	1101	23223	3204	816	481	740	478	704	485	670	492	624	442	653	749
TTTTGGGCGT	1101	11617	3207	833	794	739	767	667	750	658	707	726	646	675	711
GGACACGGGC	1101	8813	3208	329	311	272	283	270	263	301	270	297	265	274	310
GCATCGACGG	1101	19172	3208	945	711	762	773	731	708	741	655	696	657	729	834
TTTTTAAAAG	1101	17923	3209	979	747	768	783	744	770	717	750	734	680	704	784
CATAAGTGGG	1101	12726	3209	979	831	769	796	740	782	734	754	740	703	698	834
GGGGTCAAAT	1101	17099	3210	762	663	629	625	576	612	575	562	624	531	562	649
CAATGAGTTT	1101	6983	3210	803	692	711	718	659	695	664	663	702	660	644	717
GGATCATCGC	1101	7723	3210	653	555	592	569	557	530	529	520	555	525	551	586
GGGCTGAAAA	1101	19610	3212	541	438	408	399	415	422	418	416	430	397	403	543
TATGGGCATA	1101	15911	3214	1008	912	884	871	868	756	816	803	852	744	819	873
TTATGAGGGT	1101	6535	3214	804	773	672	691	675	715	687	603	669	636	636	755
TGTAAGGCGA	1101	17793	3217	975	833	775	897	767	764	763	763	780	727	789	797
TGGGTAGGAG	1101	24644	3218	870	827	799	804	724	778	713	748	749	741	791	794
AGGCTGTGGG	1101	6903	3219	882	746	742	702	738	703	760	667	702	662	691	764
TTTGAAGCGG	1101	11958	3219	892	907	814	863	806	800	871	811	795	772	750	808
CGAAACTGCG	1101	12208	3220	766	774	705	737	680	674	719	667	700	695	699	679
TAAGTATG	1101	15571	3223	605	585	545	542	553	580	554	538	568	555	534	539
GGGTTGCTTC	1101	7815	3223	927	917	823	865	766	775	789	768	803	799	751	828
ACGGGCCAGA	1101	7499	3231	1455	1051	1114	1071	1075	1010	1113	963	1061	989	1052	1310
TGATGACA	1101	24735	3231	622	477	513	501	472	489	470	510	503	450	470	601
AGGCTGTTGG	1101	22007	3232	1051	901	922	950	943	882	858	840	869	748	857	905
TTAAGCGTCG	1101	18409	3233	316	331	375	290	344	270	338	388	321	339	346	338
TACTTAGTGC	1101	15232	3239	547	478	464	442	402	400	474	409	474	386	411	442
ACGTGGTGTG	1101	16344	3243	933	930	828	842	865	844	887	795	831	795	882	806
ATCCACAGCG	1101	7341	3244	978	691	746	669	690	633	683	640	707	580	682	835
GGATGATCTT	1101	23057	3246	474	453	448	442	420	437	405	404	384	413	399	440
TTCATAAATT	1101	22861	3248	1134	1023	1006	933	963	933	988	940	944	917	933	1060
CTGGTGTGCA	1101	20016	3251	951	768	730	722	701	709	680	679	708	656	706	810
GATCCTGAGG	1101	11501	3253	886	717	693	718	739	709	683	614	646	626	700	782
TGTTCTGATA	1101	10566	3256	1079	934	816	825	849	869	903	810	828	810	836	986
AAGTTGGTGG	1101	15753	3256	666	598	558	600	649	573	594	578	593	586	629	558
AGGGAGGGAT	1101	24730	3257	953	903	854	862	887	827	809	807	821	810	816	881
CTTTTTTTG	1101	13529	3258	870	797	720	753	762	742	667	677	659	691	688	754
ATGGTTCGCG	1101	8390	3260	1103	930	906	970	908	963	939	927	950	832	897	981
TGAGGTTTGT	1101	13162	3261	904	817	810	776	785	779	755	724	705	704	745	810
AAATTTTTAC	1101	9576	3263	816	755	702	730	723	666	688	654	683	647	655	776
CGAGATGCGC	1101	20955	3272	488	437	424	456	442	435	426	404	419	426	431	489
CGATTCATAC	1101	13940	3274	807	139	663	224	673	173	654	182	629	194	631	825
GGATTTAGAG	1101	24794	3277	1064	868	873	829	854	880	843	779	894	796	791	925
AAATTTGCGT	1101	16197	3283	1066	876	886	944	840	862	880	809	824	759	825	915
ATCCACGCCC	1101	7915	3284	733	483	606	471	536	417	529	472	591	429	524	604
CTGAACAGGT	1101	13356	3285	898	886	809	816	736	730	791	808	757	745	759	859
AGGTGGGCAA	1101	12460	3286	1011	1008	922	935	962	934	954	900	906	890	912	917
TCGGCAGTC	1101	21560	3289	443	365	403	371	365	352	334	368	418	307	361	351
CACGAGATAA	1101	20724	3290	898	763	742	781	791	700	776	666	768	649	689	806
AACTTCCATC	1101	9103	3291	987	715	800	705	770	684	733	677	765	644	670	824
CCAGTGCGTG	1101	20367	3293	1007	1098	1078	1050	1018	1041	1038	1045	980	960	1058	949
GGGCATCTTT	1101	15872	3293	571	554	530	465	530	460	512	480	512	514	493	521
CCTAAGATGG	1101	15295	3294	927	806	801	719	821	753	802	711	799	741	788	847
TCTAACAGCC	1101	11458	3294	464	339	346	343	338	285	320	266	313	307	343	394
AAGGGTAAGG	1101	12706	3294	903	851	787	738	723	757	809	736	788	764	763	794
GGGGGGGTTT	1101	15079	3296	917	817	778	740	763	724	754	701	757	698	738	780
AGTGGGTTGG	1101	19614	3299	890	866	795	791	757	797	796	764	809	750	730	738
GGTGGGTTCT	1101	8786	3299	1020	764	813	754	819	755	822	673	838	687	848	932
GTGGGGCGCT	1101	13904	3300	816	798	752	768	695	690	670	714	710	652	690	731
CTAAGTACTT	1101	16046	3300	878	467	711	494	648	471	663	456	690	457	670	783
AAGTTTAGCA	1101	19776	3302	846	722	714	686	718	708	730	629	636	656	698	828
CCTACCCCGT	1101	11354	3306	749	656	637	606	584	606	622	559	614	542	545	660
CCATTCTGAG	1101	17114	3309	991	781	752	814	793	789	759	777	773	656	771	843
TTTGGTGAGG	1101	9654	3311	994	906	902	850	855	841	924	801	850	835	858	983
CGTGATAAAA	1101	12404	3312	719	550	547	584	523	523	553	519	521	528	557	653
TCCGCCTCG	1101	17857	3312	814	603	734	548	665	518	628	574	645	550	609	695
ATATAAGAAC	1101	10913	3314	922	585	715	541	738	547	689	556	628	507	693	893
CGTGCTCAGA	1101	12491	3315	1014	928	880	849	861	856	872	856	841	769	862	922
TTGCCACAGG	1101	21493	3317	1060	639	878	618	827	584	872	614	825	613	854	942
TGAGTTAGAA	1101	12623	3317	948	823	800	827	766	804	762	716	745	699	742	768
CTCTGCTGT	1101	13606	3320	890	530	745	501	762	517	720	463	671	461	706	869
GTGTAGCACT	1101	19492	3326	1122	877	932	895	893	850	861	802	908	815	898	997
GGGGTGCCTG	1101	12255	3329	353	360	304	298	279	285	287	304	313	253	275	311
ATTATGAGG	1101	13988	3333	916	808	796	746	784	752	744	703	725	716	745	810
CGTGTTTTC	1101	10832	3335	837	833	763	727	785	715	825	721	746	710	741	802
AAGTAAGCG	1101	15370	3336	426	424	401	393	384	381	400	371	392	388	350	401
TGATGGTGTT	1101	6432	3341	897	683	726	663	665	717	671	625	714	607	661	735
CGACTAATTT	1101	11951	3341	865	760	748	746	750	752	711	665	690	672	744	778
TTTTTTAGCA	1101	8465	3342	964	843	800	743	709	752	785	690	704	710	746	948
GCTTTATCGG	1101	7943	3344	1021	988	878	859	818	910	845	797	831	815	798	893
ACGGACGACA	1101	7299	3347	1138	622	837	624	806	574	788	547	745	574	729	994
TTTAAGGCCC	1101	13121	3351	611	392	528	452	554	441	534	460	531	407	539	592
TGGAGATTGG	1101	13982	3353	826	717	755	751	709	774	697	708	703	679	702	765
GGGGTAGTCG	1101	7989	3355	425	441	415	390	390	409	406	404	366	406	431	445
ATTTAGTTCG	1101	13794	3357	821	787	764	732	691	717	672	680	704	732	692	707
TCGATGGCAG	1101	10636	3361	627	559	560	550	531	519	597	502	550	497	539	563
ACACGCGTCC	1101	7633	3362	1173	938	975	919	944	887	884	867	940	852	907	1026
CCATTTGGC	1101	9122	3370	533	406	418	415	391	418	353	390	392	375	344	474
GGACTCTTGG	1101	23251	3371	498	431	401	503	485	473	438	403	464	408	406	508
AGGTTGTAAT	1101	24413	3375	985	870	843	897	859	849	856	795	819	739	822	891
AATTCGTCGG	1101	15901	3380	838	808	749	773	717	735	728	701	732	700	747	709
TAGGAGTAGT	1101	19395	3383	1062	947	1005	980	910	942	910	874	883	874	908	971
CCTGGGAGCG	1101	8450	3384	739	696	700	659	667	699	679	627	661	604	651	629
AGTTGGGGGG	1101	23515	3385	766	707	660	701	697	690	698	664	667	679	684	680
CCCTCGGACT	1101	15795	3385	984	856	803	764	783	806	828	757	771	770	793	884
GAGACCGTTT	1101	19216	3386	434	430	462	426	396	415	402	421	427	403	401	446
GTGTAGAGTG	1101	6252	3388	706	622	608	636	583	636	562	586	568	534	562	614
AGCTAGGGGG	1101	12880	3389	774	769	700	764	778	739	710	681	682	647	732	673
GAGTATTTTC	1101	9788	3389	572	451	482	503	439	477	465	471	485	412	467	504
GACAGAGCCA	1101	22816	3390	971	784	864	827	843	801	855	734	845	695	829	889
GGCGGAGGGT	1101	23918	3391	896	874	823	864	831	780	760	792	804	755	711	811
AGAAAATTGT	1101	18016	3391	403	251	271	251	256	246	239	241	245	211	224	338
AGCTTCGCGG	1101	11793	3395	518	509	463	451	447	446	466	424	428	459	423	494
CGATTGTTGA	1101	17615	3397	892	786	799	737	797	755	770	770	720	720	804	789
GGGGGGCAGG	1101	10428	3397	829	712	722	741	725	673	736	618	671	585	710	727
ATGGGACGGC	1101	11677	3402	195	199	175	146	161	200	173	171	194	171	162	162
AAGACGTCTG	1101	11511	3403	347	379	335	300	313	325	357	306	314	306	322	363
TTGCTGTTG	1101	11454	3406	973	866	942	894	825	883	894	782	863	797	769	824
TATTTTTGTA	1101	22801	3410	943	813	826	825	818	740	774	687	751	728	725	789
CCCCAGGCGC	1101	19755	3411	690	48	559	44	567	70	548	74	538	81	542	646
ACAAGTACTG	1101	7589	3412	359	233	287	236	268	220	291	226	302	211	287	297
GGAACATGTT	1101	17480	3419	856	762	705	690	675	679	667	591	667	652	672	758
CCTACACTGG	1101	25056	3420	1003	755	837	753	804	739	758	648	814	702	730	892
ATGGGGTTCT	1101	17567	3426	936	953	872	862	772	843	826	826	823	797	810	855
ATTTCAGGGA	1101	19038	3426	866	853	795	811	778	782	786	723	753	743	781	820
ATTGAGGTGC	1101	15857	3429	455	365	394	384	398	400	375	359	391	311	369	405
TATCAAATTG	1101	16780	3433	640	439	473	444	455	471	441	436	457	411	443	552
GTCGGTAAAC	1101	23213	3436	900	786	731	731	794	714	733	697	713	610	737	813
AAATTGCATC	1101	17676	3437	1006	759	720	657	649	669	654	646	661	645	636	815
AGCTCTTTTG	1101	6446	3439	940	766	716	724	676	756	648	643	670	650	662	722
TCCATTTCAG	1101	11753	3440	1146	982	931	985	943	965	946	903	901	852	955	1004
GTGGGATGGG	1101	24991	3442	795	655	578	676	688	676	638	620	575	606	590	710
ATTCGATTTC	1101	14318	3444	973	910	845	832	810	866	840	795	839	773	834	887
ATTGATGGGT	1101	22477	3447	1080	960	937	922	931	899	885	900	923	820	903	954
ACTGTGCACC	1101	12680	3451	993	737	750	724	797	712	770	644	733	680	760	913
TAAGGTTCTC	1101	12876	3451	887	731	744	755	693	703	653	710	705	688	685	789
GGCTAAAGCG	1101	25186	3452	681	639	646	641	600	637	567	593	625	583	601	614
ACTGGGATGG	1101	21194	3453	747	719	752	697	725	683	694	695	713	663	701	758
GATCTTTCTG	1101	15647	3455	764	648	591	645	593	582	618	609	594	577	606	663
TACATTAGGA	1101	12969	3456	759	744	668	638	652	622	630	625	617	645	609	724
GCAATAATGT	1101	11469	3458	1029	852	819	779	823	737	815	677	747	678	769	875
ACCAGCTACA	1101	20651	3460	1013	801	840	741	799	715	806	646	779	643	726	889
ACCTAAAGCC	1101	14055	3462	390	293	337	305	325	328	375	308	336	272	310	384
GTTAGGGCGG	1101	12928	3464	828	856	768	828	743	776	751	746	719	746	754	804
TTTTGTCTGC	1101	24415	3467	968	814	837	821	800	837	749	737	811	785	750	857
CGATAGTTGT	1101	8888	3470	1004	492	787	500	761	508	753	492	715	429	710	870
AGATATTG	1101	17343	3472	854	704	669	669	661	656	630	666	644	625	675	742
GGGTAGGGAC	1101	21441	3473	833	662	719	726	662	661	634	622	693	593	645	691
TTATTGCTTG	1101	14928	3478	1266	1045	1047	963	1035	1002	1087	930	979	934	1011	1070
AGGCATCGTC	1101	23530	3478	903	911	880	825	809	771	766	714	806	792	741	821
ATGCGTATTT	1101	10943	3480	1035	979	884	934	866	861	839	856	840	835	896	939
ATGACTCCCC	1101	21220	3482	957	616	800	609	754	623	689	574	706	598	716	801
TGCTTTCATC	1101	14827	3483	851	802	736	710	758	739	720	675	735	671	702	779
TTGCGGCTAC	1101	12629	3484	686	663	642	636	631	640	665	584	605	591	615	655
GGTCGCGCTC	1101	6464	3490	994	933	901	890	876	881	873	805	864	798	821	870
AGATGGTCGG	1101	8093	3491	933	844	873	805	785	783	746	771	774	798	756	810
GACGGGGGTA	1101	6971	3493	734	771	696	680	654	631	669	619	638	614	647	669
CTATGACGA	1101	19258	3493	832	726	747	687	756	685	754	652	640	657	651	714
CCATTAAAGT	1101	20865	3493	984	871	868	820	802	801	803	750	757	786	795	933
TTTTTTGTTC	1101	14824	3501	514	446	354	387	373	369	387	337	344	369	340	464
TTTTGGTTTT	1101	9794	3501	1186	1085	1013	1011	974	999	1046	925	983	941	991	1062
CGCGTTCATT	1101	17051	3506	843	867	852	779	818	773	812	794	784	789	800	835
CGCATTTGGT	1101	18193	3506	1048	879	877	832	839	796	880	814	831	747	838	935
AACACGGGGC	1101	11214	3510	498	403	407	348	371	348	420	382	397	371	348	454
GGACAAACGT	1101	5799	3513	1073	859	959	771	891	759	934	780	939	785	880	1024
GAAGCTATCG	1101	9079	3514	553	451	473	426	473	433	497	396	452	408	494	531
TCGGGGCCGC	1101	17415	3514	147	183	151	133	141	166	131	170	153	147	107	154
TTTTGGTTGG	1101	11388	3522	1057	683	697	679	678	706	690	655	658	654	686	858
TGTTTCTGG	1101	21552	3523	935	752	713	700	667	619	740	649	637	577	662	811
GAGTACCGCA	1101	8793	3524	809	518	724	458	637	456	593	458	649	444	627	769
AACGACGACG	1101	12043	3525	300	243	267	235	253	232	271	243	281	223	250	320
ACCGGACATG	1101	13603	3531	247	172	210	198	208	200	193	173	212	188	191	206
CCCGGCATC	1101	21304	3532	877	689	682	672	705	625	646	582	659	571	646	712
TTAAACTTGG	1101	23456	3537	1028	854	826	786	820	759	770	784	805	776	746	848
TTTATTTTGT	1101	25112	3537	890	845	753	774	773	727	786	749	783	670	726	868
AGACTTTGGT	1101	20365	3538	1122	979	914	899	923	876	929	856	876	831	845	974
AATCATTTTT	1101	23318	3540	976	858	780	771	750	757	700	710	724	711	671	835
ACCAGATACA	1101	10963	3542	1281	1062	1037	1060	1066	1012	1047	971	982	930	1058	1164
CGCGGGCTGA	1101	21823	3544	901	926	913	896	906	816	864	771	783	826	814	832
TCGGCCAA	1101	11120	3548	1139	927	922	866	895	878	881	821	913	809	925	1046
AAAGCCTCGC	1101	17470	3549	577	477	427	406	435	455	423	428	439	375	408	522
GGGATTAGTA	1101	6129	3550	784	742	712	744	713	713	709	628	698	669	730	730
TTTAAAGCTG	1101	14779	3553	252	173	189	194	207	199	176	188	200	182	207	233
GTGTATTTTT	1101	14238	3556	945	825	750	815	776	850	792	771	779	710	778	833
AAGCGCTGTT	1101	21913	3566	1023	945	881	904	875	813	882	811	840	816	845	1013
AGGCAGCTG	1101	21693	3567	356	330	334	278	286	272	299	281	275	282	303	325
GCCGGTTTGC	1101	12394	3567	291	264	243	255	268	268	244	246	238	210	227	282
AAATTGGGGA	1101	11502	3569	912	692	679	680	699	708	706	668	645	611	663	797
GGTCAGGTTT	1101	19611	3572	1014	893	974	957	923	888	873	872	870	830	891	982
TTGGTTTATT	1101	18057	3576	1050	866	894	799	778	839	790	815	808	767	792	884
TTTGCTGTTG	1101	8374	3577	986	900	812	849	810	816	755	804	798	782	781	856
TATTGAATGG	1101	7031	3580	718	695	558	583	577	566	573	549	552	562	510	635
GCTCGAAATG	1101	15466	3591	799	646	647	578	613	558	658	618	643	540	649	722
CAGGGCATGG	1101	23948	3592	530	501	549	482	496	485	429	470	452	432	485	523
ATGCGAGAAA	1101	11662	3596	532	501	429	417	432	448	439	408	421	478	441	492
AATAGCCGTT	1101	25333	3599	378	303	348	297	340	369	326	311	314	296	277	335
AAGCGGCGGA	1101	16531	3600	596	581	564	553	561	521	510	492	483	506	546	525
TACCGCGTGG	1101	9697	3603	554	544	553	539	500	516	525	521	530	463	510	540
TTGTTAAATA	1101	25371	3604	1044	915	906	953	863	922	868	821	816	780	830	944
CTGAGCGATT	1101	22297	3608	826	569	755	572	751	525	739	498	758	533	759	735
ATTGTTAATT	1101	8807	3613	998	932	905	856	835	837	865	754	850	792	812	914
TAGCGTCCCC	1101	24659	3613	810	474	647	510	648	493	645	487	617	433	663	660
AGCGACCTCT	1101	19237	3615	1059	892	887	825	834	792	852	744	799	756	800	993
ACGCGCCTAC	1101	21161	3617	924	440	733	419	656	449	738	430	678	427	721	733
TTGGGGGATA	1101	8268	3619	970	834	776	760	802	773	765	728	711	741	765	851
TTAATCCAG	1101	12781	3620	1126	884	845	829	913	862	851	797	860	790	896	986
TTGATGAATC	1101	14797	3623	931	882	793	834	815	797	811	772	765	733	820	856
GCGGCCAAT	1101	22345	3624	931	860	833	811	838	793	811	781	815	710	768	866
GGAATGGGTT	1101	14908	3626	1211	1060	1057	1049	956	1025	1028	995	1044	938	967	1051
TGTCCCCC	1101	19676	3631	703	583	646	570	616	556	618	533	535	499	616	637
GCGTCGTCTT	1101	12605	3634	742	698	666	657	661	655	646	658	631	652	677	693
GGGGCCACCC	1101	8482	3638	1266	1078	1022	1006	1004	1026	964	972	978	956	990	1116
AATGAATAGA	1101	12253	3641	967	796	761	814	796	789	785	733	734	690	772	871
AGTAAGACGA	1101	19431	3643	714	599	646	585	637	565	599	527	557	522	579	639
CTCGGAGGCG	1101	7813	3643	103	139	119	101	71	145	129	89	134	101	99	107
AGACTGGGGG	1101	8758	3646	1003	953	856	918	869	906	844	827	850	793	823	908
TCTTGTAAAA	1101	23364	3651	869	670	670	757	713	669	631	665	625	627	650	752
CGTATAGGAG	1101	12210	3651	454	423	489	428	436	429	459	429	454	419	401	451
ACCAGTTAGT	1101	15862	3655	970	952	887	816	814	798	885	832	867	791	831	932
TTCATTTTGA	1101	9670	3656	1103	968	875	960	893	906	869	803	865	823	857	954
AAGGCGGGGG	1101	14030	3657	957	830	822	864	819	814	804	740	766	720	747	816
ACGTTCCGCT	1101	24852	3665	1027	791	875	775	843	768	844	800	848	685	797	931
GGCCGCAC	1101	17499	3666	929	271	821	260	671	234	705	238	709	239	699	858
CAATGAGAGG	1101	14393	3667	918	799	820	815	750	740	744	711	799	724	708	836
CATGAGATAT	1101	16947	3668	1020	889	837	865	834	831	744	802	760	731	783	832
ATTGACGTGT	1101	13979	3675	495	443	410	403	433	420	424	365	403	377	417	390
AGTAGGTCGG	1101	18133	3677	393	413	358	333	321	334	321	334	359	343	362	352
ATCCATCAAG	1101	24844	3681	1223	1044	995	1017	951	986	906	906	982	903	947	1012
TTGTAGGGGT	1101	11703	3682	1000	926	912	894	895	879	882	864	849	808	850	873
GGCTTGTGGA	1101	19517	3685	1033	1045	1059	983	961	919	1006	909	951	893	967	950
GGTACGATTG	1101	16242	3686	923	864	802	813	827	790	841	772	823	758	769	879
CCTAAAGTTT	1101	7169	3688	692	573	597	579	565	547	526	549	530	530	540	608
ATGCCTAACG	1101	6002	3688	740	686	638	660	652	624	615	626	650	612	631	692
AAGGTCATTG	1101	21320	3692	591	525	546	536	493	500	492	479	501	469	492	494
GCCGCGTCGG	1101	19374	3696	1062	1012	946	868	847	911	878	877	903	903	876	948
AACGTGGGCG	1101	9742	3700	252	260	177	235	246	228	252	205	186	220	240	242
GTTCCTGT	1101	23418	3701	1122	933	888	958	867	907	786	854	869	869	846	933
TGGCCGGGGG	1101	17132	3707	336	314	293	284	301	298	271	272	293	279	286	243
GGGGGTTGTG	1101	13942	3708	867	820	790	841	776	850	726	758	789	703	738	753
AGGAAGCTCG	1101	12738	3713	383	335	307	319	316	313	365	352	319	306	286	344
GATTATGGG	1101	16748	3714	912	759	782	772	743	738	751	753	718	721	736	828
ATTTGCGGGG	1101	13160	3718	974	880	848	856	863	850	809	814	774	763	853	879
AAGCAGGG	1101	19145	3723	805	790	743	696	698	710	737	658	690	671	658	723
TAAATATTGT	1101	9273	3724	915	843	823	807	783	751	791	746	749	730	741	834
GGAGTTGCGT	1101	12847	3724	879	858	801	785	763	783	787	759	720	740	727	762
AATAGGGCTT	1101	12410	3727	973	896	790	862	817	813	782	743	732	770	758	885
ACGGCAGGCT	1101	19434	3728	305	326	287	263	299	263	257	297	244	274	280	298
GCACGGGGCA	1101	14655	3734	937	828	829	789	786	765	844	755	805	765	768	913
ACGTTACATG	1101	8164	3738	1126	652	907	650	877	617	879	587	852	547	862	1022
CCCATTTAG	1101	17279	3739	961	786	812	838	799	818	684	784	814	730	764	812
CGGTTTGCT	1101	25457	3741	918	843	778	775	842	776	786	753	743	765	787	865
CACTGGATGT	1101	15196	3742	1559	1032	992	942	977	912	990	903	935	899	910	1472
AGTTGAGGAT	1101	11663	3743	968	909	846	837	854	831	805	807	804	724	769	859
GGGGGAAAAT	1101	14488	3744	945	781	712	719	711	720	715	731	703	685	712	925
TTTTTATATT	1101	13952	3747	688	654	639	646	646	615	597	585	611	590	573	611
AAGCGCTTAG	1101	8747	3748	911	862	760	789	756	822	756	751	807	733	766	901
TTCGGACGGT	1101	16756	3748	1095	826	835	848	877	809	871	738	851	729	854	926
TCGGAGTACT	1101	19401	3748	722	521	564	523	602	491	592	461	573	454	560	663
AGGGGCATAG	1101	15708	3749	1117	933	966	969	1001	955	962	876	937	792	918	1020
TGATGAGGTA	1101	14768	3751	853	578	719	565	739	540	700	516	755	529	678	791
AGGACGTTCC	1101	12273	3754	1151	751	926	747	898	714	934	681	866	650	824	1089
GGGGTGGGGT	1101	11772	3758	1086	1073	933	997	936	983	938	926	921	887	920	896
TACATTCCTG	1101	13659	3759	876	708	720	707	717	673	658	682	659	599	678	782
CGCGCCATAC	1101	6867	3761	720	69	389	14	378	25	384	41	349	34	391	635
TTTGTTGCTC	1101	15598	3761	837	678	664	687	650	652	673	595	667	592	621	757
ATATGACTTT	1101	13951	3777	1041	898	872	851	893	815	861	760	801	761	843	897
ACCTTTTGGG	1101	14218	3779	969	762	786	713	748	668	750	681	782	706	773	906
AACGGTGATG	1101	12510	3783	815	812	736	760	711	732	733	677	706	697	670	752
CGAGAAGAGT	1101	13863	3795	982	881	850	807	865	779	875	756	792	765	801	947
GGGAGGAAAG	1101	8240	3796	1161	927	882	886	901	903	847	827	849	791	880	1018
TTCTCTAATG	1101	11297	3797	1047	842	836	895	844	869	823	759	829	723	844	926
TTATGTAGAT	1101	9748	3801	1133	997	1010	1013	983	995	997	950	949	890	967	1024
ATTTTTTGGT	1101	9226	3802	977	909	845	876	894	850	802	813	880	817	845	912
GGGTGGAGA	1101	5690	3809	671	680	686	659	654	608	720	589	683	610	655	653
GATTGATTTA	1101	17495	3809	830	671	742	693	647	669	632	623	663	583	627	671
TGGGGATCCG	1101	21209	3810	591	554	580	557	566	509	519	514	531	509	506	536
GTTGTAGATG	1101	13329	3814	1092	1159	1087	1086	1074	994	1086	1058	1063	1035	1098	1007
TTGCTATACG	1101	17237	3815	711	527	646	501	642	475	575	475	630	464	602	664
TAAGTCCACA	1101	23515	3816	746	552	575	509	556	484	521	486	570	505	532	711
GTTTGCAGCC	1101	13260	3818	930	875	736	777	782	751	807	739	751	743	790	870
CTTTTTGTTT	1101	11740	3822	684	637	582	603	566	532	588	578	573	559	544	646
GGGCTGGGTA	1101	6256	3824	149	82	112	114	132	116	79	103	134	84	113	122
GTTGAGAGGA	1101	17761	3826	743	673	591	604	584	597	599	592	597	603	590	695
CGTTCTAAGT	1101	12399	3829	866	776	752	730	722	723	739	681	708	710	743	811
GATCTGACGA	1101	9602	3829	1060	737	682	634	631	671	634	623	709	671	646	935
CATAAACATC	1101	11688	3831	942	577	613	550	594	561	566	568	592	573	552	867
ACGCCGGGGT	1101	22491	3836	1052	942	948	886	857	831	874	844	871	849	878	949
GTATGTTGTG	1101	10228	3837	1005	953	889	924	889	926	877	853	831	797	882	933
TTGCGGCTA	1101	6181	3839	938	833	817	803	809	763	797	687	713	671	790	820
ATGTTGTTGA	1101	14991	3840	928	880	845	818	775	850	856	799	798	781	778	843
CGTTTCCCG	1101	17529	3840	369	372	353	362	322	342	345	308	280	314	340	357
CCATTCGGGT	1101	20995	3846	967	904	874	820	795	810	821	755	809	776	854	858
GCTAGGGTAC	1101	13965	3847	944	810	833	844	837	729	752	756	801	670	761	794
AATAAACAGT	1101	24459	3849	1092	791	747	776	769	774	722	704	750	704	707	989
GCAATAGAGT	1101	7717	3850	904	695	750	613	738	668	659	582	704	562	673	777
TTCTTTAAGT	1101	23510	3858	805	669	625	588	634	618	628	605	615	628	631	751
TATTTTAGGG	1101	18091	3858	1235	1015	951	871	943	897	866	868	834	850	867	1072
TTTGGTGGGA	1101	24902	3865	783	798	741	721	750	719	700	688	703	673	716	785
CTAATGACGT	1101	9359	3866	918	792	808	791	790	809	751	762	759	694	754	813
GATGCAAGCT	1101	14997	3866	529	344	458	425	492	380	394	410	465	385	425	501
GAGCCCGGTT	1101	15330	3866	402	375	372	373	392	374	357	396	370	360	367	399
TGTTGTCTGG	1101	18477	3867	1074	930	931	928	809	872	806	815	865	799	791	886
GTTTTGGTAG	1101	15734	3870	1104	996	901	941	938	900	939	899	888	887	939	1010
AACTGAAGAT	1101	15262	3870	856	623	667	587	677	572	639	561	664	612	631	756
TCGGTATAGA	1101	16358	3873	1022	945	954	933	931	974	969	873	1002	873	963	911
GCATTGGTTC	1101	17118	3874	782	675	629	655	611	612	615	624	637	594	629	665
TACCGGATGG	1101	7828	3879	477	400	346	367	379	370	409	323	355	356	353	394
AAGATAACCG	1101	15954	3880	435	379	336	323	350	335	368	309	318	314	330	384
GGGGGATTTA	1101	24869	3880	1015	867	767	834	797	809	769	740	809	782	760	827
ACGGGCCGTC	1101	21246	3881	260	301	261	298	284	296	297	259	257	246	280	281
TTTCAGTCCC	1101	18281	3887	771	579	604	589	581	642	625	567	601	534	587	687
AATCGGAGCT	1101	10043	3890	836	673	672	650	695	606	724	557	644	561	646	768
TTTTTTAAGT	1101	23035	3891	1006	818	903	911	859	836	784	842	786	757	762	901
AGCTAGTTAC	1101	23270	3894	923	575	768	544	757	584	779	458	705	497	685	809
TATGTAGGAG	1101	16303	3894	785	800	752	693	734	744	752	742	748	720	736	767
CGCGTCGTGC	1101	7610	3899	637	539	524	525	567	569	536	521	534	462	528	582
CATAAGTGGC	1101	13467	3901	92	84	51	49	52	56	55	57	78	54	72	63
AAGATGTAGC	1101	12610	3902	864	807	755	739	787	746	730	692	705	714	758	844
ATAAATTTG	1101	13584	3909	1004	844	767	820	794	803	774	774	753	747	769	910
GTTGGTGCGG	1101	9738	3913	695	653	652	643	615	650	614	602	632	549	656	627
TGGGGGTGGT	1101	14005	3917	752	849	796	815	757	764	765	708	739	716	705	663
GAAACTGGGG	1101	21516	3917	1243	921	871	838	819	816	830	808	808	777	851	993
AGCTTTATGT	1101	18514	3918	1160	957	952	968	929	953	875	855	884	886	901	961
GATGGGTTTG	1101	9853	3920	1015	945	911	871	861	876	878	821	862	809	834	891
GGAAACCCGC	1101	24195	3923	649	412	479	463	492	390	444	380	451	327	472	629
CTGTTAGGGA	1101	11688	3926	912	850	750	776	756	771	702	724	721	718	667	779
ATAGTTATTG	1101	18981	3926	967	825	872	753	713	724	718	706	717	641	712	791
CGGCTGCTAG	1101	13197	3928	1002	895	917	881	849	845	806	786	806	780	755	839
CAGAGAAATG	1101	12460	3932	884	709	671	737	700	698	674	644	656	679	676	813
GAGGTCAGGA	1101	21428	3933	586	607	568	549	587	571	608	581	554	529	575	610
TTCCCGGGGT	1101	12009	3934	923	817	807	768	781	702	792	729	794	751	787	886
GGGGGTTTTA	1101	23736	3934	1399	1196	1218	1152	1158	1152	1074	1094	1110	1036	1018	1218
TCGGTCGGGG	1101	15387	3939	1304	1232	1198	1275	1167	1166	1156	1109	1156	983	1158	1092
GAACGATTCC	1101	6418	3950	814	552	681	522	589	483	571	438	599	493	568	734
GGGGGTGGTG	1101	11853	3951	451	375	418	396	389	349	348	391	390	305	339	366
CTTAGAGGGA	1101	9229	3952	818	844	886	753	776	800	803	767	787	731	806	833
ATTCGTTCT	1101	16810	3956	812	799	700	735	648	682	688	634	678	652	650	731
CGATGGCATC	1101	17914	3960	1453	1102	1206	1099	1144	1048	1181	1045	1137	999	1190	1278
TGGGAAATAT	1101	12333	3961	1168	984	1001	960	971	954	961	932	962	900	947	1009
AAGTAAGTTG	1101	6862	3963	314	296	317	300	260	295	237	238	278	233	239	284
ACCACTATAG	1101	18187	3964	1155	996	1038	964	915	908	916	946	962	887	943	1003
ACTCGGCCC	1101	8685	3966	809	523	585	501	661	514	584	431	555	431	602	654
ATTGTTTCGT	1101	12198	3968	1020	846	774	813	782	784	761	744	772	711	763	953
TTTTAGTGGC	1101	19312	3978	621	524	510	504	490	494	484	469	492	485	504	514
ACTTAGACAT	1101	19397	3983	1145	905	912	863	942	867	931	845	891	829	910	1067
AAAAAGAGCG	1101	16272	3984	419	283	241	266	253	268	279	262	233	285	253	368
AGTTTTTTTT	1101	13734	3994	964	918	853	799	778	813	805	838	824	784	779	877
TTACTGTGGA	1101	23482	3996	690	550	548	544	580	590	549	565	581	518	549	615
CAACTGTTG	1101	12043	3998	1009	808	778	813	785	752	759	720	715	692	794	921
TAACCAGCGA	1101	6740	4003	928	451	761	476	768	414	726	430	743	434	709	851
ATTGGTGAGG	1101	11537	4003	1080	985	928	908	854	894	858	859	877	841	813	936
CCGAGGGTTA	1101	15324	4010	925	596	783	539	794	545	756	510	756	516	771	811
AAATTAGGAT	1101	6401	4011	1134	892	937	866	888	868	873	855	841	808	817	924
AGAATGGTGT	1101	7319	4012	867	814	704	699	667	704	673	623	705	680	672	830
AAGTGGGCTG	1101	7665	4015	193	190	202	217	204	181	160	170	174	188	173	192
ACGGCGGA	1101	8155	4017	510	474	452	453	425	430	443	409	407	410	440	485
AATATTTATC	1101	7843	4019	749	624	627	629	575	644	561	532	563	534	532	604
ACGTAGGTTC	1101	22287	4019	906	684	742	747	777	744	736	631	698	604	685	783
GGGAGGGTTG	1101	13362	4019	861	735	724	783	761	745	763	703	674	694	767	767
AAATCACGAT	1101	9833	4019	1209	1063	1060	1047	1071	987	1100	901	956	962	1028	1161
ACCATTTGCT	1101	8182	4020	1039	902	891	821	808	843	824	777	817	807	794	887
CCACAGTAA	1101	21937	4020	1138	453	867	480	908	456	884	431	840	438	837	1033
GAAGATCTGT	1101	16550	4027	925	778	785	746	726	795	720	734	723	657	717	835
GGAGTATTGT	1101	12024	4032	1107	936	939	928	955	892	902	871	904	805	907	922
TTGGGCTATG	1101	21333	4032	1096	970	979	889	936	918	888	892	893	923	903	1042
TAGGCTCACA	1101	14878	4033	1115	765	735	699	762	702	794	741	741	692	725	1047
AAGTGCAAGC	1101	23380	4038	525	497	452	426	456	435	458	430	463	435	444	477
AGCTTAGTAT	1101	14317	4042	811	754	724	735	731	715	701	666	734	664	688	770
ATAACTCCTT	1101	15146	4046	888	752	771	743	725	719	693	635	707	651	696	741
AAGGGAAACA	1101	8917	4047	571	327	405	364	403	392	375	392	402	340	398	525
ACGAATGGTG	1101	12574	4050	656	579	603	585	613	567	600	553	542	547	524	630
AGCAAACTTA	1101	20271	4051	1101	707	891	732	848	724	813	730	803	680	835	974
TGTGGCTTAG	1101	20596	4051	1294	968	951	942	928	916	867	862	827	823	918	1173
GTATAATGA	1101	11210	4052	860	745	716	703	753	711	708	703	700	672	666	766
ATGCTGCGGG	1101	12426	4053	806	676	731	650	750	654	727	626	728	603	706	736
GCTACCAGAC	1101	17543	4056	651	339	508	281	517	264	542	308	504	298	498	641
CTGCGTGGAG	1101	25488	4056	929	835	818	806	823	857	845	774	804	795	809	792
TTATCGTGG	1101	13922	4073	900	893	906	858	839	804	830	828	829	834	764	841
GATCTCACAT	1101	16572	4074	1041	884	791	818	826	755	788	795	791	778	812	968
TATTCAACCT	1101	13112	4078	840	437	715	412	700	405	706	364	659	362	668	764
GGCTGAAAGA	1101	15199	4080	1088	890	911	883	884	877	895	795	842	800	866	970
AACATTGGTA	1101	16112	4081	972	853	839	840	853	838	834	738	806	708	779	892
TCTTTTGGAG	1101	13808	4082	1044	957	907	867	918	843	950	862	858	816	835	968
TAAGGGGTGG	1101	9213	4083	229	235	240	215	226	216	199	242	222	196	207	224
CCGGCTAATT	1101	14716	4084	1052	829	898	789	891	765	924	714	883	696	838	961
ATCGGGGGGG	1101	22029	4087	646	572	587	569	548	579	535	533	528	499	541	544
AAGAATCAAG	1101	18462	4088	929	837	748	765	776	730	705	726	759	654	701	822
GAAGTTATTG	1101	12831	4088	807	723	685	706	663	655	657	693	618	558	676	742
AGCCGGAAGG	1101	12327	4088	1217	1038	1004	1061	1002	989	1009	1021	994	925	968	1067
AGTAGTTTTG	1101	10690	4091	1043	932	913	927	842	856	835	831	876	841	832	892
CGGGAGTAGC	1101	24053	4096	861	798	746	794	763	754	758	689	725	726	727	731
ATTTAGTCGG	1101	16234	4101	971	918	830	903	892	883	877	802	768	827	814	924
TTTCTGTAGC	1101	8324	4104	756	419	613	384	564	389	587	339	599	372	568	622
GAAGGGGGAT	1101	19049	4106	1125	1043	957	912	891	900	939	894	925	920	928	1039
TTGTTAGCCT	1101	13631	4107	1206	1072	1081	1099	1089	1043	1059	1003	1025	972	1014	1165
CGTGTTTTTG	1101	16648	4114	1033	945	906	895	797	824	821	882	872	815	810	909
CTGGTTTTGC	1101	15452	4116	726	711	659	671	652	608	677	620	649	613	631	652
ATATTGCTC	1101	8951	4117	626	440	470	400	442	382	456	370	494	403	491	595
TTGAGATGTG	1101	8508	4119	1254	1087	1091	1054	1041	1072	1058	1009	1075	1003	986	1082
TTGGGAAGT	1101	24294	4119	1266	951	987	992	1003	990	920	895	949	916	906	1093
AGGGGGGATG	1101	6216	4120	851	792	790	790	734	816	808	738	764	789	762	733
CGGGGGATGC	1101	25469	4120	323	312	296	240	301	254	271	231	274	286	295	307
CATGGAGGTC	1101	17452	4124	460	429	427	405	420	396	401	380	417	372	404	446
CCGGCGGACG	1101	24892	4126	895	837	789	779	797	737	784	754	775	715	745	857
AAATACGTCT	1101	7797	4128	398	310	311	318	337	337	286	299	316	288	333	390
AGGTAGGGGG	1101	8283	4134	745	764	695	712	651	670	660	654	700	623	613	635
ATGTTCGGCG	1101	15693	4136	242	252	228	228	211	241	234	221	243	193	257	250
GGCGAACCAA	1101	18423	4138	1413	1130	1249	1157	1162	1074	1143	1005	1175	1019	1103	1233
GTTGCAGCGC	1101	17073	4140	335	301	279	297	278	300	288	257	266	262	267	320
GCATACACTG	1101	25173	4140	395	328	340	331	406	343	333	323	333	246	352	382
ACTCTTACTT	1101	21985	4143	1053	777	902	763	846	732	844	701	836	661	786	930
ACACTGTTG	1101	9811	4146	1014	923	807	873	837	803	779	795	833	766	805	887
TCGTGTGGGT	1101	9108	4147	961	818	852	885	866	826	812	826	836	763	810	876
GATTAAGTGA	1101	15791	4151	669	603	629	579	564	536	614	574	529	554	566	605
CTCGTCGGTC	1101	19472	4153	903	825	875	800	831	844	816	783	826	771	862	822
TGCGGGAATG	1101	6435	4154	938	772	792	731	725	783	717	671	683	695	740	796
TGGCTGGGTA	1101	6185	4154	1048	923	893	917	904	870	864	815	872	815	865	946
AGATGGGGGA	1101	8206	4157	1147	1046	941	958	957	966	935	857	905	921	933	1042
TTTTACTGGA	1101	6392	4159	988	830	844	784	747	789	806	743	832	754	757	854
ACGTCTAGAA	1101	7892	4163	1121	916	965	895	907	878	864	843	920	852	830	1001
TTTCTAGTAA	1101	11394	4163	941	890	846	856	824	824	818	825	815	751	793	912
TTTTTTAAAT	1101	26371	4164	973	881	854	844	871	821	819	793	813	774	826	894
ATTGTGCCGA	1101	7733	4167	543	524	516	492	465	494	455	489	479	492	492	519
CCACCTACTG	1101	12350	4171	464	187	339	191	338	188	301	194	293	197	330	392
ACGTATGGCT	1101	9634	4175	406	406	362	358	349	360	349	349	339	339	338	342
GATGTGGAAC	1101	26243	4176	812	707	672	695	655	696	658	649	710	639	625	683
CCGGGGGGGG	1101	22936	4176	954	900	846	877	955	819	862	797	864	806	836	826
AGTCCAGTTG	1101	6215	4177	769	622	656	625	638	626	698	579	674	631	693	763
TCTGAGAGGT	1101	12404	4177	797	739	664	689	679	661	679	625	640	592	656	701
CGGGAAGATC	1101	10407	4178	837	687	742	714	775	704	841	651	732	604	752	773
AGCCGTATTG	1101	9696	4178	834	761	776	763	780	762	751	731	760	660	761	784
ACTAACCCCC	1101	13330	4179	548	313	466	266	426	286	419	254	397	280	407	438
CTATTCTTGG	1101	15263	4179	1016	961	870	876	823	869	826	822	805	809	825	871
TACAGATGAG	1101	11842	4184	1020	906	866	860	837	884	824	847	834	760	834	908
AAGGAAAAAC	1101	17802	4186	525	200	196	184	215	215	205	187	188	222	217	490
TGATGTTGGA	1101	14829	4186	952	769	791	776	765	795	740	747	786	660	689	781
ATATTAGGTC	1101	21583	4186	492	390	385	423	373	394	358	377	405	326	389	444
CTGGTTGCCC	1101	21410	4191	1009	894	914	886	831	886	859	814	847	811	816	817
TGGCAGTGTG	1101	11456	4191	1090	898	903	852	861	823	847	801	838	775	843	945
CTAGGGGTGT	1101	12157	4191	1131	1009	966	945	951	868	937	861	940	862	925	966
GATTGAGACA	1101	10326	4199	822	659	676	661	610	666	685	606	700	581	620	700
ATTCACTTAA	1101	11933	4202	1096	889	935	923	885	841	886	865	889	755	810	1008
GAAGCTTTGA	1101	6117	4203	1146	1020	978	1018	889	1008	1008	920	980	874	906	986
TAGAAAACAT	1101	6309	4203	1226	966	938	893	912	903	901	853	890	844	870	1082
TAAGGGATTT	1101	21556	4207	1393	1243	1220	1235	1156	1216	1116	1202	1237	970	1034	1150
CTTTCGTCAC	1101	14054	4208	919	620	804	620	732	563	681	567	730	547	734	796
ATTAACGTTA	1101	12702	4208	1121	912	879	874	874	828	894	830	865	730	878	992
TGGGGGGGCC	1101	11849	4210	777	751	687	713	635	662	673	647	692	664	652	702
AACTAGGGTC	1101	15928	4211	408	323	292	320	317	295	335	334	306	289	293	378
CGACGCAGTT	1101	22507	4212	1023	83	786	80	669	109	669	158	637	160	583	881
CGGGTAGCG	1101	15850	4222	633	636	563	577	509	550	558	554	573	543	543	558
TACGTTATTT	1101	18130	4223	673	568	588	506	584	488	575	506	541	474	617	677
ACATTTCGC	1101	16313	4223	704	671	628	618	612	586	625	567	606	584	611	679
CATCCATCGG	1101	20836	4225	896	791	788	765	743	731	775	737	714	695	736	797
TAATCTGCTG	1101	15548	4225	389	280	306	336	307	323	342	302	307	282	302	336
GCTAGTACCT	1101	13376	4232	980	791	850	739	865	702	868	659	804	648	752	930
TTGCTAGGGA	1101	7348	4233	912	826	784	706	792	765	754	658	751	712	762	818
TTAGGGGAG	1101	12553	4234	642	620	677	602	633	574	645	567	610	598	572	581
CTAAATGTGC	1101	21201	4236	511	403	379	336	367	347	349	359	385	346	353	437
TCGGGTTAGA	1101	6184	4240	1022	1035	1099	1091	1105	1011	1082	953	997	927	1035	978
AAATATGTTT	1101	15786	4247	1132	965	935	961	903	923	912	900	929	862	866	984
TTATTAGCTT	1101	19202	4249	956	843	843	831	818	808	764	754	761	721	749	781
GACGGTTGAG	1101	13420	4252	920	822	766	692	781	732	775	714	734	734	716	813
TTTTTTTCGT	1101	6598	4262	880	878	847	759	760	756	753	751	773	719	718	778
AAGACGGTTC	1101	25206	4265	352	305	307	301	273	316	351	303	267	257	293	334
TCCAGGAAGG	1101	23096	4266	1065	915	924	906	874	867	839	838	817	772	852	896
AACGCGTCGG	1101	23526	4272	1227	1058	1045	1059	995	1002	982	1022	1002	915	1006	1036
CCAGTGTAGA	1101	7259	4274	987	994	937	876	907	899	882	751	853	871	873	864
GGCCCCGGCT	1101	13595	4275	216	191	247	242	167	176	219	178	193	204	201	191
CATACCTGGC	1101	7404	4276	81	75	67	26	62	55	54	52	69	45	89	97
ACGCCGTTTA	1101	5043	4276	1082	910	858	912	964	925	943	864	905	897	956	945
AAAAAAACCT	1101	6390	4279	912	503	789	497	776	499	736	436	698	453	721	857
AAGGGGTGTG	1101	19433	4279	866	784	764	761	742	775	749	688	708	709	700	754
TTATGGCCCC	1101	6707	4281	775	765	696	671	615	696	626	652	680	631	638	700
TCCGGGGATC	1101	16568	4283	919	794	862	779	817	745	793	704	785	728	810	818
TGGGGCTTAT	1101	16121	4283	1185	905	832	880	793	798	829	807	801	763	768	1037
CGCTGGGATT	1101	16193	4283	1046	1071	1025	1035	1063	988	1054	990	958	979	1053	1014
TGCACCATAT	1101	9164	4286	737	633	633	633	664	558	620	563	616	550	650	680
CTCTGAACGG	1101	19823	4287	1038	783	789	793	711	777	720	720	792	725	717	815
TTCGATGGTT	1101	10984	4291	986	868	846	896	893	863	809	822	779	787	859	881
GTCGATTGTT	1101	19376	4292	1361	1183	1190	1187	1104	1100	1053	1082	1058	1070	1067	1211
GAGGGGAAGC	1101	13929	4293	410	377	362	357	358	349	346	351	364	326	348	367
AAGCGGAAGG	1101	15439	4301	1015	837	934	892	879	880	962	837	893	805	868	905
ACCATATGGA	1101	6722	4303	971	780	852	757	804	765	786	752	850	741	765	876
GTTGGGGGGA	1101	16263	4305	616	543	574	548	548	507	540	519	558	528	565	569
GTATTATGGG	1101	15779	4305	914	748	846	738	709	742	783	730	753	723	733	767
TTTAATTATG	1101	9911	4307	989	773	794	741	722	701	710	680	761	669	729	836
TAATGGAAGG	1101	23415	4315	1026	904	1000	894	884	871	876	844	887	854	844	958
TGGGGGCAGG	1101	13434	4320	947	861	870	816	819	795	785	758	819	764	761	813
ATTAACGCTT	1101	19742	4322	889	791	815	783	779	756	791	710	778	725	717	858
GTCCTGGTCT	1101	15859	4326	718	670	716	612	622	617	658	573	622	585	631	689
CCAAACCTTT	1101	7866	4327	921	686	755	608	788	593	809	597	727	587	746	929
TGGGGGGGT	1101	19356	4331	1110	1072	1023	1069	997	961	987	982	920	922	939	1038
AAATAGGAGG	1101	16939	4334	1057	997	913	980	839	877	864	890	926	865	881	929
AGTAAAGAT	1101	17749	4335	853	712	670	659	667	666	656	637	625	637	654	769
TGTGTTTCTG	1101	7419	4336	977	847	771	763	783	778	775	706	724	703	767	910
ATATGTTGTT	1101	6424	4337	1083	931	864	930	893	907	883	849	851	817	854	932
TGAGGCGAGT	1101	11489	4342	1032	915	857	854	859	841	904	809	831	837	846	944
GAGCATTGTG	1101	13626	4346	745	673	636	657	649	639	577	579	566	579	591	656
GATAGGGATG	1101	19401	4347	1188	925	971	987	939	958	978	944	953	911	870	966
GTCTAATAGT	1101	9129	4351	1040	797	842	858	839	782	830	782	787	716	806	928
ATAGTCTGGC	1101	12278	4354	99	74	37	64	59	61	65	77	37	63	88	67
CGGCCACGGA	1101	13079	4361	956	836	769	811	854	766	772	748	735	710	784	822
ACGGCTTCAG	1101	23881	4366	945	979	875	888	883	884	856	858	846	818	860	844
CAATCATGT	1101	25223	4366	981	870	885	891	850	857	809	858	854	795	869	853
TCAATGCGCA	1101	24696	4369	558	481	445	478	457	499	416	439	483	409	382	499
GATCCGGGAG	1101	24280	4370	1376	1410	1318	1335	1353	1352	1265	1191	1167	1168	1223	1220
CTCTCCGGAC	1101	20975	4371	911	112	729	124	682	122	669	131	623	128	667	828
GGCTAAAAAG	1101	19177	4372	1051	861	911	852	854	800	861	767	799	790	804	980
ACGCTACATT	1101	7190	4373	993	597	791	510	821	536	766	533	761	577	754	840
CCACGATGAG	1101	6105	4374	1321	1154	1126	1142	1131	1069	1089	1047	1084	960	1113	1227
CGAGGGATAT	1101	23105	4377	1395	172	1023	146	1040	191	1022	191	1051	168	1029	1252
TTGTGATCGA	1101	7294	4380	86	110	101	85	76	93	105	112	90	94	60	120
TCGGGAGT	1101	14959	4381	981	820	872	865	826	788	809	775	789	736	769	873
CGTAACCCAC	1101	11153	4385	927	557	827	544	748	515	757	539	784	441	729	777
CTTTTATCCG	1101	21054	4386	631	591	572	549	570	502	535	506	509	462	530	623
GTGGGGGGCG	1101	10025	4387	448	378	385	427	381	386	374	383	381	336	370	396
GAGGTGGCAG	1101	8929	4388	670	707	742	706	682	648	628	677	664	631	688	624
GGTCTTACGC	1101	21164	4389	445	383	403	433	425	393	407	369	420	393	414	443
CAGCGGTAGG	1101	13441	4390	1098	977	949	988	985	943	947	885	896	844	961	982
TCGTCAGTTT	1101	19271	4390	1235	1077	1062	1064	1081	1060	1004	1024	975	931	1048	1060
GCTATTCGAC	1101	21827	4393	995	701	891	688	795	703	753	705	755	652	762	852
TAGGGGAGCT	1101	8175	4393	549	519	497	464	521	495	504	444	489	503	466	532
GTCCAGGGTA	1101	12090	4395	1032	816	853	771	912	822	872	710	789	725	784	908
GACGGGTCTC	1101	18958	4398	895	758	702	726	709	656	685	629	675	663	641	770
ACATTGTAGG	1101	10762	4401	1030	922	867	864	866	851	873	777	857	768	837	971
GCTGGGGATT	1101	11859	4402	1238	1090	1041	1025	955	977	997	1001	956	973	970	1206
CCACGGGGGG	1101	10283	4403	1177	1084	1009	1010	985	965	1003	942	967	909	983	1080
GCTCGGGTTT	1101	19435	4404	1096	1035	1044	990	964	926	965	898	991	886	891	944
TGCAGAAATT	1101	13944	4406	663	616	549	621	529	562	563	537	547	540	510	564
CGTTCGGGTT	1101	16561	4406	712	735	745	714	715	682	687	670	698	673	692	663
CGGATATCC	1101	22298	4408	1056	847	850	861	867	858	791	826	821	787	780	903
ACGATGGTTT	1101	22305	4425	1055	994	935	883	906	894	913	875	879	816	884	953
CCGTTTTTGA	1101	11435	4427	849	718	691	756	723	694	690	673	674	622	701	729
TATTGTTTTA	1101	8440	4444	1259	1194	1195	1141	1048	1073	1075	1031	1084	1063	982	1161
ATTCTTTAA	1101	4875	4450	923	839	782	782	757	741	708	772	716	660	729	802
ACTTGGGCAG	1101	12991	4458	1175	1007	1015	971	976	983	976	944	969	852	950	984
CGGCAATCGT	1101	4852	4459	734	383	621	328	615	300	624	346	561	339	599	678
GTGTTAATGG	1101	19131	4461	816	716	726	702	661	707	668	647	629	610	650	731
CTAGGACAGC	1101	13255	4462	850	789	751	747	696	726	743	709	708	679	709	796
ACTAGGGGGT	1101	14950	4465	1025	948	940	845	887	859	876	878	863	841	848	938
CGGGTTTAAC	1101	7031	4467	819	646	695	711	682	667	674	667	662	632	654	725
CATCGAGCAA	1101	6180	4469	1165	180	857	120	940	161	892	139	835	118	949	1193
GCCCGGGCG	1101	12881	4473	1041	815	838	831	820	814	823	833	823	750	809	907
GTTAGACTAT	1101	16920	4473	972	896	856	863	807	807	793	772	812	765	799	882
GATGTATTTT	1101	11456	4475	1047	901	858	872	869	894	776	793	828	796	830	920
CGTCGCGGCA	1101	24025	4476	921	822	790	808	775	729	739	758	768	712	785	753
TGTGGTTAGG	1101	13794	4484	1081	1038	1001	976	937	931	935	958	952	866	865	945
TTAAGAACAA	1101	6390	4493	967	818	785	705	772	720	779	682	734	736	731	915
GAGGCAGAGT	1101	21328	4495	996	847	807	796	867	800	893	814	828	777	868	918
TTGGGAGTA	1101	22145	4497	956	744	792	808	738	758	692	716	752	675	712	778
CTACTGGGGA	1101	5304	4504	967	844	769	778	811	745	761	700	752	678	749	881
CGGGAGGGGG	1101	9224	4504	697	743	673	594	694	583	708	596	672	602	691	652
GGGTTTATCG	1101	15919	4507	451	444	433	436	387	388	402	405	409	398	373	424
AACAGGATA	1101	13620	4519	1154	957	967	984	911	954	912	884	937	814	926	1049
GTTCACAGCG	1101	15034	4519	1079	962	882	922	955	904	910	833	832	863	876	1008
GGGCAAGAGT	1101	20161	4521	1167	895	1023	942	973	898	878	897	906	847	928	968
ATTTTTGTGA	1101	12527	4522	891	898	819	806	768	809	773	794	832	744	721	779
TGCTTGTAGC	1101	13813	4527	1136	927	969	944	961	877	929	869	938	834	889	997
CGACACGGTG	1101	12744	4528	164	135	134	144	146	117	115	133	136	131	124	147
GCTTTCAAAG	1101	8420	4528	1342	1084	1093	1037	1087	1071	1115	1023	1032	964	1039	1167
CCGTTGATCG	1101	8733	4535	319	314	248	258	287	251	289	262	243	269	313	286
GTGCCCACGG	1101	21374	4535	834	769	779	693	758	704	714	673	719	701	741	768
ACTGTGTTTT	1101	17395	4536	1282	907	882	882	844	851	809	842	796	823	790	1109
TGGATCGTCA	1101	10290	4539	1138	990	999	938	915	985	967	923	922	872	894	1089
TTTGTATTTT	1101	10426	4540	901	794	792	823	750	766	759	746	740	683	698	812
GAGCAGAGGT	1101	10644	4540	981	893	801	862	779	830	835	765	793	744	790	873
TGGGGGCCG	1101	22921	4540	181	180	137	153	149	160	154	153	145	118	158	191
GGGGAATTAT	1101	9945	4543	1050	859	883	838	820	822	829	763	816	713	783	950
ACGGGCCGGT	1101	20472	4544	314	258	261	305	256	272	254	276	293	268	263	261
CAAGCTGGGC	1101	11305	4546	243	253	250	248	218	234	209	230	224	215	222	226
TTCAGTGCAT	1101	6649	4547	1063	902	926	853	873	877	901	799	872	810	903	1000
AGTGAAATTA	1101	14079	4550	1062	809	866	864	881	826	777	810	770	749	786	921
CTTAAAGAGT	1101	6058	4550	980	967	889	873	893	788	833	845	841	810	802	910
GGGGGAGGTG	1101	21394	4558	467	390	416	392	407	415	385	322	360	341	386	453
TTATCGTACG	1101	13282	4559	785	663	674	723	728	703	706	683	683	624	715	751
CTCTGATGGC	1101	6406	4561	422	347	385	293	327	319	329	289	362	299	319	394
AGTTAAAGGT	1101	15718	4564	766	667	670	651	626	641	682	637	632	588	628	686
TTTTAGTTTT	1101	11971	4564	1015	962	910	856	865	862	877	815	863	805	860	913
CTCTGGGGGA	1101	12278	4572	889	769	763	708	772	714	754	682	698	683	695	743
CAGCTCGAGT	1101	19282	4572	1649	1371	1432	1466	1375	1351	1368	1323	1329	1264	1403	1525
TCGGGCACGT	1101	15334	4572	704	655	597	573	604	533	577	553	561	561	575	625
ATTATTGTG	1101	12443	4579	976	759	778	772	756	738	798	730	787	678	730	863
GGCTGAGATA	1101	15763	4580	1185	979	950	915	937	942	1017	848	860	893	935	1074
GTTGTCGGAG	1101	20819	4582	1340	1302	1290	1286	1218	1187	1186	1121	1126	1062	1161	1173
GATGTGTATG	1101	17613	4583	898	912	814	810	775	808	814	797	854	747	817	823
TCTTGCGGAG	1101	12323	4583	1293	1088	1159	1072	1053	1040	1105	983	1118	961	1009	1111
GATCTCTATG	1101	15438	4585	1214	1083	1055	1070	982	996	1040	996	1031	940	963	1087
ATGTCCCACC	1101	25016	4585	773	663	672	655	618	600	652	587	657	596	637	723
AAAGACTAA	1101	11856	4586	976	805	773	796	789	751	710	714	721	701	727	865
TGTTGCCGGG	1101	19257	4592	336	268	312	283	289	304	307	260	295	297	286	335
GGGATTGTCT	1101	18795	4593	641	636	578	571	540	611	510	557	541	546	538	602
TTATTTACTA	1101	23187	4596	1118	938	954	861	881	866	833	845	896	834	892	938
AGACTGCAGG	1101	13370	4601	271	223	259	233	213	227	216	271	268	237	283	275
TTTTTTTGTG	1101	15190	4603	1048	885	936	905	853	871	881	884	901	808	845	974
GACCTTACGC	1101	22361	4604	537	338	476	338	475	312	461	307	475	309	464	524
CTCGGTAAGA	1101	7056	4607	1080	898	956	927	914	855	889	823	905	816	889	966
CAAACATGCT	1101	6807	4609	990	852	877	818	785	764	810	780	826	746	785	911
TGCCCTCAC	1101	15309	4610	1034	846	889	847	859	814	815	812	847	768	833	939
TTTTTTTTTT	1101	12127	4610	1033	878	858	867	800	787	845	811	828	770	834	832
TATTTGTTCT	1101	8810	4611	837	749	730	784	735	686	759	702	699	663	748	823
ATAGGGAATG	1101	17455	4611	994	812	866	824	757	796	782	736	780	729	726	873
GGGAGGAAGC	1101	7031	4612	435	355	337	329	330	328	298	310	322	312	325	353
CACTTCCTTA	1101	24178	4613	952	760	791	611	709	684	733	605	668	617	716	890
GCCGAAAAA	1101	24340	4613	334	299	289	309	284	259	294	273	257	262	290	357
ACTGGCCCCC	1101	20757	4623	1060	909	903	913	873	855	866	804	875	774	858	936
AGGAGTGGTG	1101	7707	4624	660	619	574	579	521	588	542	514	526	522	544	640
TTAGGGTGA	1101	18599	4625	1043	951	939	864	807	847	884	842	846	861	842	942
GGGGACGATG	1101	14014	4626	665	591	616	580	539	570	540	550	551	518	544	573
GAGCTAGGCA	1101	11369	4627	679	654	598	636	568	578	546	587	520	534	566	629
TTTCGTGCGG	1101	18683	4629	394	412	393	430	430	392	402	400	391	380	427	440
ATATTTAGCG	1101	18493	4631	690	609	642	678	620	665	561	623	589	578	605	580
CAATGAGTCT	1101	7530	4632	293	264	268	265	281	284	314	252	281	279	280	321
ATATCCGAGA	1101	17388	4637	1195	1040	968	1004	948	899	877	865	921	904	920	955
CGTCGATAAA	1101	11499	4637	1826	1444	1571	1394	1539	1381	1534	1327	1444	1324	1495	1685
GGGGGGTCAA	1101	15999	4641	978	849	905	868	831	822	840	805	806	799	784	853
ATCGGATTAG	1101	10448	4641	966	1000	924	895	830	870	877	882	881	815	883	903
TCGGAGAAAG	1101	16077	4645	1021	852	870	868	823	853	861	815	836	791	793	872
TCTTCTCAGG	1101	25020	4649	860	745	757	717	779	638	701	652	749	597	684	801
TGAATGTAGA	1101	7210	4650	965	912	921	865	934	890	909	913	915	811	840	867
TATGGATTTT	1101	15170	4653	885	727	677	688	668	701	677	648	710	638	630	842
TTTCTCTGTG	1101	13500	4657	1223	1001	954	1020	974	927	912	856	876	809	908	1061
AAAATTAACC	1101	14885	4658	844	617	613	600	652	576	678	573	588	569	612	803
CGTTGTAAGC	1101	11759	4661	752	585	626	679	649	608	587	566	607	562	618	639
GCCGGTCTTG	1101	8503	4664	973	985	931	934	826	930	811	849	845	804	806	848
GGGTTTAAAG	1101	11299	4667	1088	1049	978	940	899	915	924	909	897	841	861	1039
TGGAGCACC	1101	22927	4667	1122	65513	784	85	740	74	701	42	742	48	702	936
TGTTTGAAAG	1101	6690	4667	805	684	662	650	632	698	641	644	636	662	661	736
GGCACTATAT	1101	24461	4669	1162	843	919	972	969	916	901	820	941	829	879	1019
TGAGAGGGTG	1101	14539	4669	705	628	641	661	646	623	631	584	605	572	572	600
TGTGTGTGCA	1101	16363	4670	940	756	791	748	745	751	762	768	737	718	721	795
CCTGACTGAG	1101	13980	4672	1014	851	837	801	817	789	781	700	850	684	820	922
GTGGGGTTG	1101	15201	4676	880	801	763	771	715	796	705	714	765	661	662	750
TATTCTAGTG	1101	25342	4676	737	623	600	588	613	539	577	539	583	556	530	655
AATTATGTCA	1101	19517	4678	870	759	673	716	754	681	687	654	689	654	674	779
TAAAATGGAA	1101	9015	4685	922	669	717	658	742	630	730	616	694	595	686	849
ATGATGCTGT	1101	13585	4686	1110	956	950	967	897	882	858	829	910	821	819	941
AGTATGGGG	1101	26705	4691	22	15	20	22	17	19	16	17	19	16	18	17
GCTTGGATCG	1101	8459	4693	955	908	826	786	801	770	810	686	739	731	739	855
TGCATATAGT	1101	14255	4693	961	850	817	727	798	699	817	728	815	722	725	871
TAATAGGCAG	1101	15632	4696	1079	1017	921	923	909	904	922	856	897	900	878	901
GATGTTCTTT	1101	7774	4699	854	728	743	771	732	721	701	747	692	663	683	734
AGCATTAGGG	1101	21357	4700	1079	880	793	832	869	854	804	814	773	726	814	914
GATAAGAAGT	1101	13761	4701	1032	873	805	824	872	808	878	810	767	725	835	942
ATTATGGTTT	1101	12170	4701	861	827	775	747	754	777	764	694	717	705	772	782
GAAATATACT	1101	23573	4701	1055	807	819	816	859	793	779	797	803	703	823	966
TTTTTGGCG	1101	7926	4702	353	358	376	329	322	324	345	323	349	332	340	379
ACACCGTTAG	1101	17431	4703	1326	1204	1204	1085	1093	1070	1159	1019	1101	1043	1139	1234
CTATGTCC	1101	11697	4709	635	507	493	504	504	483	453	474	471	487	491	504
ATAGCCTAGT	1101	16440	4716	1299	1147	1111	1099	991	1002	1018	1003	1058	995	933	1060
GCTCTGGAAT	1101	14799	4720	742	525	594	587	644	606	602	547	551	490	569	707
GGCTACGTTG	1101	11750	4721	853	735	673	683	701	670	716	692	664	640	701	777
TTTCTCTTCG	1101	11989	4721	690	687	651	639	669	622	634	635	599	589	648	649
GGTTTACGTT	1101	20470	4727	1195	1048	1055	1060	962	1040	994	984	954	993	952	1051
AGGGATGTAA	1101	17482	4727	610	563	580	579	537	531	522	526	534	494	522	562
GGTAGAGATG	1101	22805	4729	953	848	797	899	886	813	781	764	754	747	800	896
AGCTGGTGCG	1101	16526	4733	411	318	340	318	313	332	314	320	337	275	314	363
GCCACTTTTC	1101	13611	4734	659	613	613	576	530	549	575	517	583	549	538	585
GACCGCGCAC	1101	7149	4734	1019	279	793	269	823	262	769	266	715	207	795	974
CGGAATTGCA	1101	9312	4734	1011	818	834	855	744	796	734	780	778	663	788	846
ACTGGGGTAA	1101	6897	4735	1162	951	919	918	914	884	834	864	854	798	905	984
ACAGTGCGAG	1101	15698	4736	1091	944	953	911	961	916	923	872	935	871	900	943
GGGTGGCGG	1101	13731	4737	691	648	636	656	632	676	648	608	677	635	634	669
CTGCCGTCG	1101	10294	4741	140	146	132	150	148	155	151	141	160	138	130	154
TTACGCGATT	1101	19404	4741	999	927	1014	864	897	861	937	809	935	808	846	891
CCACGGGGGT	1101	19046	4743	1164	844	1172	782	989	782	1072	775	1052	763	992	1071
CCTAATAGGG	1101	14898	4744	926	771	704	748	717	742	732	706	719	663	724	736
CCTCCTTGGC	1101	14597	4745	473	54	361	60	360	70	366	58	374	78	350	421
AGTTCAGTG	1101	15643	4748	838	747	692	698	699	711	685	671	698	627	730	791
GAGTCCATCC	1101	11823	4748	409	343	363	278	324	322	327	339	320	303	255	348
CAGAGCACCC	1101	15176	4749	478	418	416	384	403	358	370	338	384	379	409	436
TTTGGTCGGT	1101	5914	4750	1390	1262	1250	1289	1202	1182	1226	1156	1168	1106	1132	1148
GGGGGATAGC	1101	12986	4752	793	712	661	683	668	633	672	683	639	693	662	721
GAGTGAGGTC	1101	14241	4756	510	456	429	428	468	433	434	402	409	401	444	454
GGCCCTGGGA	1101	17199	4757	1081	928	885	885	884	838	885	829	816	827	846	960
AATGGTTCGG	1101	18374	4762	941	883	821	812	809	787	776	759	770	744	758	808
CGACGAAGTA	1101	13166	4768	1058	700	915	708	871	684	875	688	844	638	890	998
CAAGGGTTAA	1101	7947	4769	1260	1132	1057	1059	1056	1052	1026	992	987	952	1017	1120
GCAAAAACT	1101	12763	4770	1076	228	841	242	820	231	789	251	831	248	762	964
CCTAGTGAAT	1101	13780	4771	1277	1102	1083	1067	1066	1061	1042	1021	1007	915	1032	1116
CGGCCGTTAG	1101	11537	4771	1155	1032	1007	981	962	958	927	951	977	947	1009	1020
GGTTACATTG	1101	14514	4772	1193	1153	1125	1064	1052	990	1069	1016	1037	1015	1040	1107
CAGGTCATGC	1101	23145	4773	412	267	317	310	305	309	317	293	297	247	284	289
TGCATTACGT	1101	8504	4774	1014	638	810	605	805	581	785	534	734	562	770	870
GTGAGTCTGT	1101	6121	4774	1219	944	841	917	912	867	872	826	812	846	912	1103
AAACCTATGG	1101	19617	4774	794	748	742	666	655	684	720	668	670	633	698	775
GACGCGTTGT	1101	25640	4775	1205	1196	1215	1141	1215	1106	1186	1113	1198	1081	1155	1118
TGACCATTAA	1101	11703	4775	1164	960	910	967	933	926	949	841	891	817	899	965
GCGGATTTGT	1101	6503	4775	1121	999	946	984	952	986	898	910	889	852	910	983
TTATATTTCG	1101	20541	4778	843	774	755	715	748	714	754	679	720	730	729	788
GCACCGATAC	1101	7404	4783	834	108	703	97	625	98	640	107	670	121	588	722
ATGTTATACT	1101	17023	4790	899	713	760	690	706	708	693	683	718	633	703	778
TGGGGGTAAA	1101	21875	4792	974	918	1010	924	970	913	989	844	951	838	962	935
CGGATATGTT	1101	24252	4792	1087	981	951	918	920	975	920	905	890	798	915	1001
AAATAATTTC	1101	16111	4796	919	726	677	666	674	630	676	592	667	639	623	809
ATCGCGGAGA	1101	21762	4796	1249	1192	1158	1109	1099	1040	1118	1047	1111	1057	1053	1111
GTATTTCGTC	1101	11673	4799	472	488	408	459	466	452	449	438	464	419	421	450
TTAGTCGTTT	1101	20184	4800	813	748	729	739	711	722	702	632	683	669	663	706
GTAGTAGGGG	1101	14818	4801	833	758	740	813	735	751	703	727	728	642	732	756
CGTTCAGTTT	1101	21432	4801	1029	937	931	920	861	911	879	853	873	796	837	934
ACCCGAAGGC	1101	22387	4802	735	601	621	564	664	573	610	529	617	540	604	703
GCCTGCCCCG	1101	24411	4805	998	467	777	473	770	470	726	423	723	424	774	918
TTTGGGGGGC	1101	10658	4805	462	477	468	462	426	438	411	413	424	373	397	429
GGCTTTTTTC	1101	25778	4806	846	720	696	710	698	651	673	637	640	594	667	793
GGGGTACACA	1101	6322	4812	503	385	410	317	347	381	368	352	395	330	338	434
ACATTATT	1101	7955	4813	698	669	633	553	623	609	590	493	574	548	548	645
AGATTTGAAG	1101	6220	4814	1319	1181	1047	1087	1095	1073	999	956	973	1056	1117	1238
AATTGCCTCG	1101	17321	4815	583	562	515	482	475	458	493	484	439	449	439	528
GTAGTGGTGT	1101	11468	4816	957	861	759	786	745	746	687	702	662	698	696	748
AGGTATTG	1101	4771	4820	971	841	800	775	706	691	759	755	756	734	733	799
GATTTCGAAG	1101	23726	4821	487	396	447	442	394	417	376	379	416	360	375	439
TAATATTCGA	1101	18877	4823	905	826	773	776	782	741	788	756	735	733	756	831
TAGGTGTGGA	1101	9746	4824	975	935	899	900	867	863	875	842	846	765	807	865
TTATTAGGCA	1101	8339	4825	911	739	763	798	762	777	712	751	700	650	740	842
GGTCTTGCG	1101	9492	4826	582	568	516	532	461	503	445	497	492	454	470	451
ATTTGCGGTC	1101	21717	4826	308	258	296	294	284	278	279	267	246	254	253	267
ATTATATGCG	1101	15324	4829	575	476	472	482	485	473	501	496	470	460	444	524
ACCCCAGAT	1101	17399	4829	1025	733	899	682	790	683	840	676	748	651	818	852
ATAGCGCTCT	1101	17539	4831	1252	1086	1086	1019	976	993	1011	950	1046	956	991	1086
TGCGTTCAGG	1101	22386	4831	1226	1083	1053	1081	1097	1030	1017	976	970	909	958	1016
TCTCGGCTGG	1101	13056	4831	512	529	492	534	505	456	473	447	472	467	480	475
TGGTATGAGA	1101	18539	4832	945	866	798	780	776	746	808	743	720	730	795	842
ACGCGCATAT	1101	23369	4832	999	795	986	762	920	692	911	674	880	655	890	896
TGGGACACAG	1101	11441	4837	597	521	516	535	526	526	502	503	478	434	520	551
GTTCACAGGG	1101	6811	4839	1172	931	954	922	887	901	932	877	942	846	865	1038
TTTGCATGCT	1101	20171	4843	777	685	698	660	660	664	672	628	690	625	630	724
GTGGGGTTGT	1101	18839	4843	1067	965	869	939	867	889	873	871	860	855	873	942
ATGAAATAT	1101	11758	4843	1037	968	968	900	814	856	853	839	842	838	827	975
TCGTCCTGCA	1101	14501	4844	758	382	650	387	619	390	659	379	616	340	565	673
TCGGTATTAA	1101	12370	4848	974	833	876	876	828	815	772	803	788	767	804	868
GCAAAAGGGC	1101	21212	4850	855	603	673	629	601	590	576	586	591	554	603	739
TTTTTTCAGA	1101	25064	4857	1121	951	819	888	840	899	815	845	903	783	795	965
GGTCGACAGG	1101	18311	4860	1171	1098	1018	1022	1016	1010	964	975	962	938	953	1013
GAATTCACGG	1101	19640	4861	1217	885	937	940	942	894	920	853	851	815	892	1089
TCAATGCATA	1101	5380	4863	1044	942	910	898	965	852	929	800	907	779	914	1012
TGAGGGTAAG	1101	24746	4865	936	656	800	558	725	594	792	545	729	611	748	850
CGGTGACCAA	1101	15839	4865	1160	1054	1023	979	946	940	975	941	999	953	893	986
GGGGGATCGA	1101	20400	4867	240	192	210	173	166	175	203	174	176	175	172	251
ATACAGTGTT	1101	21775	4870	1233	1106	1055	1099	1007	1024	925	991	957	906	996	1058
GCCAAATTGG	1101	22959	4870	1167	957	996	939	943	923	881	859	870	903	959	1025
CGGGGTAAGT	1101	16509	4875	1169	1004	961	1001	886	942	928	995	985	895	868	922
TAATTTAAGT	1101	25388	4879	1009	956	813	916	907	866	877	823	825	813	861	933
CCCGTTATAC	1101	23072	4885	884	51	647	79	667	62	624	58	641	67	669	847
CGGTCGATGG	1101	19968	4886	1022	1031	1028	942	890	937	958	890	927	870	907	919
ACCGTGAGAT	1101	21208	4886	1145	1215	1262	1173	1188	1147	1219	1103	1201	1067	1135	1007
GCGGACTATC	1101	16374	4887	939	767	721	748	767	735	720	710	709	625	720	756
TAAGCTGTGG	1101	9085	4890	1190	1128	1086	1097	1090	1058	1058	1003	980	973	1043	1198
CACAGTAAAC	1101	15564	4891	900	545	690	564	730	555	739	533	718	511	718	874
CGTCGTTCTT	1101	12228	4894	1095	1023	944	970	955	972	931	865	899	851	850	909
CCTACTCGC	1101	13544	4896	814	394	654	384	650	365	641	336	619	342	601	683
CTGCGCAAAA	1101	20665	4896	870	219	728	203	705	199	757	197	653	195	691	837
AGGACCTGAA	1101	11643	4899	1035	764	831	784	836	764	841	789	793	727	801	953
CGTATTTGGT	1101	16500	4901	1040	1030	932	930	858	863	811	873	865	836	816	869
ATTTTTTGAC	1101	15341	4902	861	785	706	727	686	657	683	670	669	629	692	740
GGGAGGGGGG	1101	19021	4903	566	584	542	486	475	516	540	510	502	428	481	533
CGGGGGAGTG	1101	17584	4905	796	723	794	741	674	701	677	678	687	641	662	633
ATACAAGATC	1101	14306	4905	850	537	568	525	511	543	543	477	516	493	495	711
AAATTGACAA	1101	11607	4906	1147	1050	949	934	930	941	922	881	909	899	902	1021
GTCTAAACTT	1101	21190	4906	1134	868	867	825	834	848	866	783	844	793	755	923
AAACCCCCC	1101	16866	4908	655	381	513	330	478	347	464	332	476	306	448	590
TGCGAGCAGG	1101	23944	4915	920	761	703	755	721	695	711	644	724	637	686	803
AAAGTTGTGA	1101	14199	4917	863	720	732	721	710	723	686	690	680	627	641	731
TGATGCAGGT	1101	18223	4917	1022	865	889	850	848	839	851	769	787	711	816	882
TTCGTACTCT	1101	8715	4918	936	834	861	752	727	779	779	749	824	736	751	803
ACAACTATGG	1101	10149	4919	1049	868	866	881	836	755	814	788	831	758	819	837
GAGCGGAGAG	1101	8262	4919	846	765	724	739	741	670	708	713	712	684	690	793
CGGGAAATTT	1101	16323	4920	930	636	810	645	858	597	828	544	771	534	822	911
TTGCTAGGTC	1101	13560	4920	425	350	349	353	385	376	356	305	338	339	335	364
GGAATCGAGT	1101	11841	4921	853	783	713	718	726	703	732	656	685	627	715	788
GTGTGGAGAG	1101	10243	4921	895	1035	977	898	901	921	949	884	932	860	916	803
CGCGGAACTG	1101	12080	4921	575	472	466	394	453	422	490	393	435	385	424	565
GAACGGAAGG	1101	20464	4921	731	658	703	648	622	678	680	614	602	574	618	667
CTGCTGGTTT	1101	15398	4923	1176	1038	1033	1030	943	985	1004	917	957	884	944	971
GCTTGTGGTG	1101	16468	4925	1030	755	804	797	718	801	696	714	818	667	701	826
CGCTTGGTTA	1101	7773	4926	1118	999	1000	957	932	994	890	941	960	910	912	981
CATTGCGAGG	1101	11182	4926	1351	953	918	922	925	933	940	852	899	773	894	1196
AAGAAGTTTT	1101	15553	4927	921	721	719	777	768	729	737	662	703	646	695	803
AAAACGAAAG	1101	19261	4928	907	622	644	621	577	598	596	546	623	535	587	825
TAGGTTCTTA	1101	11004	4929	1236	928	967	918	930	923	924	917	916	798	894	1087
TTTGATTCGC	1101	13516	4931	685	651	627	593	652	583	646	563	616	554	643	689
ATTTTTTTGT	1101	22280	4931	1005	886	918	857	865	793	828	801	826	778	819	890
GCAACCTTTC	1101	18068	4932	672	187	519	135	467	172	470	187	490	148	481	613
TCGACTTTCC	1101	8727	4932	757	383	627	319	625	344	604	358	619	312	512	711
GAGTTCAATA	1101	10555	4932	1127	979	1010	942	901	922	933	966	967	903	917	1054
ACGTAGGGGA	1101	11683	4935	1119	1194	1130	1138	1160	1141	1151	1064	1059	996	1095	981
GAGAAATGT	1101	15718	4937	1066	861	860	854	856	834	811	810	797	760	860	904
CGGGATTGAG	1101	8154	4938	1321	1203	1162	1133	1053	1132	1063	1034	1108	1038	1014	1135
CCTGTATAC	1101	15820	4941	716	160	607	181	607	190	580	175	611	183	563	656
TAACTTATAA	1101	24094	4941	1147	996	993	933	917	926	916	909	889	871	886	1009
GACATTCATA	1101	13280	4942	1074	968	931	914	901	911	908	894	860	809	878	993
CACTTGTGGT	1101	24536	4942	1134	1128	1028	993	1009	953	1002	979	980	950	964	1101
GGGGTAGTC	1101	23823	4946	550	414	507	481	417	465	402	460	443	450	382	438
TCAGTCTAGC	1101	26848	4946	53	50	48	50	46	48	43	48	44	44	44	52
GAGATATAC	1101	18604	4947	715	548	594	520	565	488	574	469	580	464	520	603
GCGGGATCAA	1101	7608	4951	1034	1010	908	895	892	902	907	828	897	939	834	953
CTGTGGGGAT	1101	8252	4952	1212	1139	1058	1053	1007	1040	969	967	1037	988	971	1049
GGGATTGGTA	1101	13568	4957	897	791	723	789	751	698	710	694	668	672	712	790
GGGCGTGGTT	1101	20426	4958	599	596	529	606	598	565	519	541	555	574	545	554
GCTCTTGTGT	1101	21824	4965	1181	1075	1028	954	961	963	943	930	949	966	962	1030
TCAGTGCGCA	1101	25379	4966	1159	1071	1056	975	993	947	996	964	1025	931	1008	1162
GCAATTAAT	1101	8405	4968	1350	1065	1072	1024	1135	986	1068	952	1062	985	1088	1235
TGGGCAAAT	1101	8459	4968	1135	950	994	915	912	924	903	863	903	822	870	1049
TGGAGGTGT	1101	5670	4969	1198	1101	1110	1046	1048	983	1071	953	1021	942	980	1112
GGCCGGGTAG	1101	24481	4969	1275	1144	1133	1184	1191	1156	1066	1044	1081	952	1073	1098
GGGTTCGAAC	1101	15331	4970	149	129	121	94	133	111	154	125	121	171	116	193
GTAGTAAAGT	1101	9357	4971	1067	904	918	915	842	866	910	836	847	770	829	931
GGCTGGGTTT	1101	7496	4974	1248	1076	998	919	923	928	896	867	908	891	928	1121
TACGCAA	1101	17650	4975	1137	59	585	71	566	63	582	74	543	44	497	985
GGCAATAGCG	1101	6577	4976	862	732	653	656	704	672	711	660	651	654	674	845
GGCCGTTGGA	1101	25046	4981	946	939	899	943	911	954	879	881	862	807	870	940
TGCATTTTA	1101	11534	4982	811	734	762	746	732	728	780	697	709	650	731	796
ACATAGTCCA	1101	9943	4985	980	899	787	782	771	800	815	732	799	735	827	850
AGGGGGGGTT	1101	16700	4985	989	937	919	876	796	830	826	771	821	826	774	836
TCGCGGGGAT	1101	26296	4986	1164	612	1023	586	965	561	909	556	896	518	937	1129
TAATTGCTTA	1101	9221	4986	1141	1016	958	962	861	949	878	917	925	862	912	978
CACGACTGCG	1101	24830	4986	478	389	340	399	384	371	378	424	377	351	368	420
GATACACATG	1101	26423	4987	1194	771	768	741	766	726	730	667	737	669	696	1049
CGAGAGGCAG	1101	14854	4990	750	664	644	662	648	619	628	631	652	624	624	658
TGCCTATAAG	1101	20865	4990	1017	851	854	842	814	821	783	790	780	754	805	912
CAATCTTACA	1101	17608	4991	1077	902	905	892	877	809	828	782	843	787	827	967
ATATTTTTTG	1101	12233	4993	915	727	671	688	674	700	731	685	671	627	650	805
TTGTGCGGCG	1101	22851	5001	356	318	296	309	316	324	310	282	339	336	316	321
TTGGGCACGT	1101	11515	5004	995	1026	967	980	966	944	957	942	988	905	908	927
CATTATAGTA	1101	7849	5005	972	847	803	832	768	779	765	749	757	689	745	844
TATAACTTT	1101	15613	5005	657	558	530	525	536	505	538	502	524	497	510	593
CGAGTCCCCG	1101	23643	5011	605	486	484	484	492	502	441	473	477	410	428	518
AGTTGACGAG	1101	11344	5011	945	826	863	830	780	778	823	770	824	748	796	820
TAGCTGAGGG	1101	18316	5014	888	723	773	705	680	653	669	697	696	669	654	685
TGTGTTTCTG	1101	11729	5016	277	348	330	276	260	251	304	267	282	263	275	285
GAATGATCAA	1101	7429	5020	935	836	771	749	750	784	742	688	725	752	695	843
GCGCATACTG	1101	20632	5021	799	293	540	220	535	178	561	238	538	286	531	669
TTCTATTTAG	1101	12376	5022	999	946	886	883	822	821	816	825	854	819	783	877
ACATTGGCAC	1101	25798	5022	1070	886	919	848	895	914	886	863	863	785	895	992
CGCGTGTAAG	1101	14280	5023	1119	1136	1153	1089	1113	1112	1173	1063	1116	962	1093	1048
AATTTAATAG	1101	8998	5023	937	771	803	814	777	821	733	740	789	634	752	816
TCGGTGTGGG	1101	6027	5024	809	761	670	717	722	732	683	655	667	642	721	655
CTGGTAAGGA	1101	6920	5027	899	744	686	675	667	696	686	618	702	618	659	755
ATGTATGAGA	1101	8642	5028	1064	907	967	923	874	884	837	847	862	879	845	935
CGTTAATCTT	1101	23541	5028	1034	888	845	850	795	821	757	756	810	718	769	791
CTCTACGAAT	1101	16718	5034	1097	873	941	835	869	777	849	788	888	835	821	988
CGGGCATATA	1101	17564	5034	1058	729	830	728	799	704	800	646	822	596	822	893
GGTTGGGTCT	1101	26329	5040	322	302	276	285	295	296	295	278	262	274	294	241
ACAAAATCTC	1101	11594	5041	964	771	774	751	754	700	769	723	720	652	747	970
TAGGGGCGGT	1101	9905	5042	930	960	890	904	845	897	906	900	899	835	851	916
CATCAGGAAG	1101	20872	5043	1197	1008	979	946	925	885	917	852	978	853	931	1019
CACATAGTGT	1101	9964	5044	981	883	822	826	855	817	771	759	776	735	798	874
CTTGTTAATT	1101	15672	5046	958	928	840	868	855	840	867	810	839	795	792	892
CTGTCGTGAG	1101	14074	5052	1191	1102	1047	1003	1005	984	1041	982	957	930	960	1064
TGGGAAATCG	1101	19707	5058	966	801	782	812	803	786	782	726	744	711	786	884
AGGGGCCGGA	1101	14545	5059	108	78	115	78	75	94	97	108	82	75	97	73
GGTTTTCTAT	1101	16025	5065	967	880	828	857	776	815	822	844	830	760	732	822
TGCAAAGGGA	1101	7144	5065	802	652	652	647	616	668	605	619	622	639	592	704
ACTAGTATG	1101	11761	5067	801	728	701	727	699	687	686	666	689	663	697	738
TGTGAAGGCG	1101	21765	5067	465	506	396	445	479	390	419	398	449	454	408	388
AGTTATTAAT	1101	16238	5070	1197	979	1003	1028	957	951	939	919	947	915	925	991
TCGCATATTA	1101	11983	5070	837	507	747	490	749	507	719	517	684	467	719	808
AAAGGGGTAC	1101	19565	5078	801	660	624	595	655	562	644	573	581	551	579	688
GACGCGGGTT	1101	22885	5081	1332	1408	1492	1379	1427	1381	1475	1348	1347	1281	1385	1286
TGCAACCTAA	1101	8911	5085	1072	944	944	940	869	877	851	833	873	822	857	887
AAGTTCTTGA	1101	19923	5089	949	772	777	744	746	727	725	753	747	721	735	823
TTGTCGTGCG	1101	18052	5092	734	697	702	719	687	689	657	711	710	638	674	692
GGCACGATGG	1101	21244	5092	865	786	777	750	764	729	742	695	742	750	779	815
GCTGTAAAGG	1101	19838	5095	1025	910	845	842	839	827	831	777	792	772	823	909
TTTGGGGGCC	1101	17669	5095	1165	1041	1006	961	965	948	971	902	924	940	927	1103
CCCAGTAGAC	1101	13695	5096	628	221	514	262	534	208	505	186	503	231	512	551
TGATTCCGCT	1101	11842	5097	973	562	725	525	774	530	704	529	712	498	767	835
AGAGTTTTAC	1101	19446	5099	161	137	156	149	155	146	125	116	138	130	147	139
GACACTGGAG	1101	13141	5100	1024	909	918	870	897	842	887	853	840	791	881	939
ATCGTATAGT	1101	24270	5102	1176	1041	997	1101	1035	1093	944	970	961	893	984	1052
AAAAAAAGGT	1101	19132	5104	1346	948	960	958	971	891	951	906	906	854	927	1218
CGGGGAACTC	1101	18264	5106	1012	884	867	848	818	855	818	773	810	749	808	905
AGATATTTTG	1101	13315	5107	716	620	620	604	619	586	595	590	597	525	567	627
TCCTACGGTG	1101	21738	5108	1011	479	849	448	821	453	780	421	777	403	795	875
CAAGGTGGTC	1101	12596	5108	397	362	322	353	317	325	340	358	361	319	333	343
ACTGGACTTT	1101	12466	5111	1421	821	952	833	878	760	873	803	945	713	820	1286
CGTCATGGCA	1101	14901	5111	977	849	876	839	785	874	781	764	795	783	788	799
GGGACTAGAG	1101	11423	5111	623	563	566	589	528	568	556	542	546	548	530	591
TTTTTAGG	1101	7202	5112	1097	922	904	874	890	878	859	803	885	792	877	967
AGGTTCCAGG	1101	15060	5115	1282	917	998	852	1015	848	962	787	968	845	967	1026
GGTCTCGGTA	1101	15786	5117	1095	1026	1012	1046	1008	1026	997	965	953	927	1010	1009
CGATGTATAT	1101	12828	5120	1121	1055	1021	986	1048	952	1037	887	949	908	979	1089
TTTGCGCAAC	1101	12940	5121	1044	405	782	426	780	402	808	418	788	378	776	975
GGGTTACTTT	1101	22276	5124	942	809	778	704	721	737	759	757	745	664	688	868
TTTTGCAATA	1101	12600	5125	1013	43	655	4	644	65508	614	65510	644	65	611	893
AATATTTGTT	1101	24755	5125	975	835	834	829	736	796	707	759	745	687	712	903
CACACTCCCG	1101	15417	5125	865	619	780	615	687	552	711	531	694	523	679	775
GTCAGCTTTA	1101	12498	5128	1051	902	880	850	916	868	855	816	822	804	857	928
ACCCTTCGAG	1101	10554	5129	1343	1023	1051	1030	1099	988	1070	957	1091	827	1055	1186
CCACCCAGAT	1101	14765	5132	806	598	747	570	695	565	702	537	694	508	705	785
TCTAGAGGCC	1101	13978	5133	80	19	72	77	86	56	69	43	77	75	63	85
TGCCTACGGG	1101	12312	5136	1113	937	901	927	930	872	885	902	858	799	903	996
ATACTAGGAA	1101	6580	5137	1051	926	880	863	875	878	893	831	850	786	858	985
GAGGTGGTGG	1101	9143	5138	551	548	504	503	502	484	522	445	483	429	482	481
TTTTTTTTGG	1101	12720	5142	970	881	872	856	791	807	823	857	848	788	802	904
TCGCTTGTTG	1101	11970	5142	938	946	959	859	941	875	912	863	888	854	912	932
ACAGCCAGCC	1101	5492	5143	742	577	570	568	604	506	536	488	544	465	617	674
ACGATTCTGG	1101	15718	5144	880	787	759	750	795	722	743	737	769	707	695	749
TTACTAAAGG	1101	8738	5146	1233	1058	994	957	984	975	962	898	943	922	978	1201
ACGGTGGTTG	1101	11639	5149	381	347	340	359	314	313	328	316	331	285	320	332
TCGGGTCATG	1101	20150	5151	1061	905	948	967	882	868	869	845	842	799	880	910
GGGACTTAAA	1101	24068	5151	961	806	809	802	790	753	766	736	770	745	790	854
ACTCGGATTC	1101	20473	5156	536	453	421	438	492	459	468	426	444	401	470	527
GCTGTGCACG	1101	12492	5158	916	808	828	810	757	750	768	755	784	707	732	813
TGTTGTCAAT	1101	12982	5160	1260	1168	1086	1136	1049	1066	1084	1085	1064	963	1056	1184
CCTAATCGTT	1101	7916	5166	927	839	812	804	775	742	806	762	744	750	757	852
TTTCTCCCCG	1101	11749	5167	851	375	687	370	659	363	608	352	572	317	581	793
GGTTGGGTGG	1101	11799	5167	680	669	723	713	657	663	647	648	681	676	644	614
CTTGTTTACA	1101	10514	5167	751	676	613	659	612	664	615	619	602	583	609	669
CCGGGTAGTG	1101	23342	5170	963	894	901	828	827	811	830	792	800	731	808	871
GACGACTATT	1101	12310	5170	1137	900	949	872	992	819	966	798	911	780	930	1067
CTGTTAGCTA	1101	16031	5171	981	689	895	748	841	676	839	643	812	588	767	864
ATTTTCCACA	1101	12663	5171	956	749	753	736	725	665	769	723	729	661	733	960
TTCGCCTGTA	1101	9097	5172	74	65520	65532	36	56	4	1	45	15	65512	41	45
GGTTGGTGTA	1101	12292	5172	53	65480	35	26	25	16	65534	39	23	2	23	0
GATGGGATAC	1101	14341	5172	889	345	824	384	737	341	748	334	747	368	729	821
CTTTCCCATT	1101	24869	5175	990	887	838	761	824	798	828	774	802	737	795	888
ATAATTTCTG	1101	13776	5175	639	447	419	428	418	408	420	378	402	377	382	535
TGTGGGATT	1101	7601	5177	1310	1088	1089	1104	1098	1104	1030	1026	1076	969	1027	1119
GAGCGTCCAT	1101	12407	5180	1506	1346	1330	1250	1290	1213	1281	1203	1292	1142	1207	1371
GAAACCAGAG	1101	7748	5181	1025	621	777	560	779	575	801	545	803	539	747	910
GCCGTTTACG	1101	15862	5181	619	582	561	567	615	569	567	529	549	552	539	568
TGCGGGGGTC	1101	7519	5181	733	736	682	627	622	689	656	602	633	622	600	636
TGCCGGGGGT	1101	13917	5184	1205	1027	1036	960	1015	991	912	938	963	875	915	925
TTGGGGAGAC	1101	20070	5185	789	717	811	729	688	664	717	698	763	686	696	730
TTTTGTTATA	1101	14108	5185	1175	990	940	1016	942	926	895	902	936	787	884	901
TTTGCAGGGT	1101	23695	5186	941	967	928	886	882	883	870	870	885	852	872	890
AGTGCCACTG	1101	16812	5191	590	536	484	545	557	507	499	459	477	435	526	539
CGACATCACT	1101	16077	5194	1109	629	780	582	765	586	762	570	766	571	799	1019
CGGGGTGGGG	1101	19127	5195	390	331	281	292	319	286	299	288	296	265	284	359
CGCGGACAGG	1101	16276	5196	1200	1100	1140	1132	1184	1096	1100	1000	1113	975	1071	1049
AAATGTTGG	1101	10287	5197	1111	874	903	900	768	882	851	801	818	791	831	949
TGGCTTTCGG	1101	9237	5197	894	750	696	770	778	741	723	709	753	638	712	814
GGTGTTGGAG	1101	19755	5197	1063	1059	992	987	960	939	934	899	897	916	921	949
GACGTTGTCG	1101	11929	5198	229	200	211	204	194	199	229	214	199	181	218	214
CATTTGGTCC	1101	25229	5199	619	498	476	547	518	498	492	472	526	469	489	571
TATACCTAGG	1101	6196	5201	991	834	741	820	797	788	779	747	834	749	781	879
TCGATCGTCC	1101	25111	5202	594	541	522	491	457	450	525	492	518	440	474	583
TCGAGCCCTG	1101	12553	5202	714	565	639	572	569	519	602	550	599	523	551	665
TGGGTAAGGG	1101	18949	5203	718	626	595	577	553	601	573	579	541	545	578	665
GCGTGCGGCC	1101	16498	5209	1281	1044	1062	1059	1054	1057	960	1021	1018	944	982	1045
GTGGCGGATA	1101	18657	5210	1209	1084	1152	1038	1044	1014	984	1019	972	998	1024	1039
GCGTCGGTGG	1101	25527	5211	188	167	212	185	188	176	163	178	204	160	148	199
CCGATGGCAG	1101	16084	5211	939	176	742	164	775	176	745	178	729	160	757	903
GTTGTTTAG	1101	9485	5215	1332	1250	1074	1135	1124	1150	1142	1061	1045	1069	1118	1230
GCTAGTA	1101	26345	5216	995	847	800	802	841	834	825	795	770	758	881	935
CGGGGGGGGG	1101	9513	5218	497	357	406	330	362	363	395	333	402	300	385	411
CGCGCTAATT	1101	13171	5218	1084	892	955	898	874	881	898	831	833	787	880	968
AGTAACGGT	1101	23998	5218	948	811	755	784	819	727	749	705	716	710	758	871
AAATTTTCGA	1101	9537	5219	994	831	868	843	796	804	800	776	793	729	792	892
CCTAATAGGT	1101	19431	5223	1088	987	1004	957	958	907	962	913	964	919	946	995
ACGGGGGACT	1101	18635	5225	1116	945	958	861	852	905	859	869	873	828	821	905
ATTGGGATGC	1101	5415	5225	442	377	411	410	381	375	403	365	414	386	401	418
TTGGGCCAGT	1101	26754	5226	80	77	71	71	70	73	70	70	67	67	73	69
TGCGTGGAGA	1101	12627	5229	466	410	430	376	424	363	424	388	401	417	405	396
TTAAGGGTGT	1101	24016	5232	770	686	682	638	667	641	666	615	633	579	623	719
AGGGTTTTGG	1101	19756	5233	893	816	787	704	775	716	765	711	720	702	750	782
AGGTGGTTCC	1101	25254	5234	1161	1069	1018	1027	961	997	899	940	1026	912	946	1053
GCCTATTCTG	1101	6419	5235	310	345	272	294	263	300	289	264	251	291	296	290
ACGAAGCGGC	1101	19305	5239	966	145	841	146	833	132	807	140	770	125	764	916
CTTCGGTCAA	1101	18729	5242	1059	388	912	406	838	390	856	379	859	335	805	954
AGGATCATTA	1101	17754	5244	1163	949	1081	927	923	917	959	921	968	873	962	1004
GACGTTAGTC	1101	21035	5249	1054	960	968	897	851	892	849	828	840	817	874	925
TAGGTCCAAT	1101	6592	5250	1113	982	909	901	899	906	907	851	880	829	871	962
CGTAGATTCT	1101	18194	5251	1231	1103	1096	1066	1032	1023	1010	999	1014	1014	1014	1051
TGCGAAAAGA	1101	6446	5251	962	852	729	706	717	755	738	677	689	701	692	854
TTATGGCTAA	1101	14650	5256	1011	896	876	880	896	851	853	841	835	832	835	915
GGCTTTTGTT	1101	9468	5257	1247	1097	1068	1166	1038	1082	1014	1043	989	990	1049	1141
AGACTCTTTC	1101	19372	5259	1125	839	907	836	853	818	866	813	850	741	886	965
TAGCAACAGT	1101	25643	5260	1146	924	968	941	937	920	884	880	874	824	888	1017
GCGCCAGGAC	1101	22744	5260	943	471	855	522	820	473	756	534	763	490	785	843
AAAGCACGGA	1101	20959	5262	738	716	732	690	676	677	700	661	756	638	699	657
GCAATGTGG	1101	8309	5263	934	805	813	811	814	808	771	705	813	642	723	820
CGTGCGCCGG	1101	12608	5266	388	371	366	369	364	353	364	356	346	323	396	374
ACCTGATTCT	1101	14314	5267	1169	902	913	961	940	876	870	824	894	802	906	1119
AGCGCGAG	1101	12964	5269	1216	1045	1043	1031	1059	1013	975	980	1073	978	1034	1064
TTTAGCGGGG	1101	11879	5270	943	1010	1003	934	895	870	939	895	925	874	914	843
TATCGTTCTA	1101	19802	5273	1470	1273	1322	1246	1174	1245	1204	1201	1224	1211	1232	1265
TGAGGGGGGT	1101	10384	5274	1005	983	940	914	891	933	880	832	826	826	898	834
GCTGTAGGGT	1101	13683	5278	1282	1156	1094	1124	1095	1135	1118	1062	1061	1036	979	1124
CCCCCCATGC	1101	16889	5279	485	143	392	148	351	181	364	209	375	166	372	457
TATAGCAAGA	1101	22628	5282	1122	699	1022	697	980	658	940	671	965	674	923	1012
GGGGTCGGGG	1101	4597	5284	1112	1079	1023	1136	1047	1069	1007	1026	1010	953	1039	1025
CCGACGAATT	1101	23446	5286	1118	95	793	106	777	104	735	85	767	73	727	975
TACGGCCGTG	1101	7600	5286	1000	881	841	847	877	847	845	827	848	775	803	847
AGATTATATG	1101	18324	5287	1078	987	951	929	872	880	846	839	886	846	833	925
ATTCTTAATG	1101	5391	5292	1012	889	900	887	827	810	882	752	821	777	805	934
GATTGGGTAG	1101	13472	5296	910	838	765	801	812	770	778	740	754	683	757	780
TTTTTGAGTG	1101	8405	5297	991	1030	933	1014	991	1003	926	873	862	896	917	885
GACAGGAGAT	1101	15234	5301	977	942	882	896	883	847	855	820	823	809	818	909
GGTGAATCGG	1101	21356	5301	970	938	843	886	833	884	868	828	803	781	811	897
TTCGGACGG	1101	14527	5301	786	793	737	745	728	678	694	666	706	684	705	746
TGGCGTAGTT	1101	6522	5302	1034	947	875	873	789	835	800	794	905	726	784	875
GAGCAAAGAA	1101	9924	5302	1103	848	887	770	805	833	860	761	837	711	800	1002
ACCAAGATTC	1101	14129	5302	746	572	644	564	597	537	587	541	588	501	609	646
TCGGGGGGGG	1101	6914	5304	420	410	401	384	378	356	367	371	354	386	370	399
GCTCGAAATA	1101	23230	5305	884	546	731	431	674	450	678	470	676	458	666	837
CCATAGCACC	1101	22950	5306	832	56	644	83	642	82	643	58	638	80	592	770
ACAGGAACCA	1101	8486	5307	1078	847	896	829	874	849	855	743	847	772	858	1010
AGAGTCCCTT	1101	14639	5313	1188	947	948	961	990	922	934	911	936	863	935	1086
AAACTGGAAT	1101	24456	5315	1173	1050	942	935	904	878	919	876	905	868	880	1062
AAGCTGAAGA	1101	11284	5316	1108	1177	1176	1197	1163	1171	1155	1112	1125	978	1146	1062
TGACAGGGG	1101	4357	5317	735	644	664	643	622	564	650	600	641	579	614	658
AACGATGAAG	1101	6190	5323	1027	991	912	961	939	932	905	850	850	867	896	997
GGTCTGTTAA	1101	17305	5323	1119	934	966	927	932	913	879	925	889	853	844	908
GCACGCCGAG	1101	13571	5325	1101	999	948	994	969	942	952	864	903	810	906	922
TGAGCCTTGG	1101	19196	5326	865	790	735	734	726	681	655	658	714	656	631	704
TTGGGTCGAT	1101	18814	5326	869	827	764	768	708	713	688	667	745	684	677	722
CTTGGGAATA	1101	23538	5327	999	889	841	850	858	910	758	743	783	747	783	932
GGGTGGGCGT	1101	19825	5328	882	876	915	815	856	808	906	798	883	749	873	881
GCTGCTAACG	1101	25466	5329	976	789	796	764	822	775	784	713	709	694	748	815
GTCGGGGGGA	1101	15955	5331	579	605	523	524	542	497	565	572	496	541	552	588
TGTATGAGGC	1101	4761	5331	271	253	223	230	257	259	244	238	206	204	254	273
GGGGTGTAAT	1101	23750	5333	1174	979	949	940	930	925	912	880	881	863	871	1026
ACATCGTTGC	1101	13199	5334	753	634	585	610	607	566	593	549	584	576	566	635
CGTTTAGATT	1101	18419	5335	998	912	803	870	804	809	813	754	802	791	818	835
GCGAGTACTG	1101	6202	5340	489	432	433	445	438	404	439	403	424	388	420	496
TCAATCGGTT	1101	9173	5344	1123	1069	948	984	979	945	945	874	919	896	1009	1029
AGATATCAAC	1101	15612	5345	957	844	800	792	855	801	792	732	760	733	762	828
CCTTATGGGA	1101	12392	5345	998	866	811	839	820	822	764	775	815	710	804	907
TTTAAAGACC	1101	22716	5346	857	717	709	707	688	729	666	652	658	646	654	776
AAGGTTGGCC	1101	12109	5346	887	806	746	819	787	767	770	762	736	712	718	837
GGACATGGAG	1101	25284	5349	831	656	670	683	649	699	605	607	612	585	631	657
CCAGTCAAGG	1101	7505	5355	1124	983	970	902	903	894	877	848	901	885	849	1012
AGCGAACGGA	1101	15283	5359	854	764	765	795	753	737	749	709	726	700	731	788
TTTGGGTTTT	1101	25095	5359	985	863	816	840	813	840	737	748	784	722	725	845
TTGGGGGGAT	1101	25887	5359	1272	1089	1030	1117	1098	1060	1000	923	961	934	988	1111
GTTTGAATAG	1101	20625	5362	1062	1030	927	888	932	875	909	820	820	866	871	964
CGCTTGCGAG	1101	7969	5365	956	787	804	790	784	765	725	736	788	644	744	871
TGAGGATTAC	1101	15222	5366	161	64	166	101	147	115	106	125	154	124	108	182
GGAAACTCGG	1101	19355	5368	946	796	857	837	766	798	790	762	781	746	768	840
TGCTTCAGGG	1101	10621	5368	891	789	801	750	760	758	815	732	764	700	773	855
ATAATATGTG	1101	11453	5369	903	682	707	706	715	685	692	663	702	610	655	829
TGGGGGGGAG	1101	17201	5370	1108	945	880	912	946	879	868	878	938	883	907	999
GAGAACGGCG	1101	17246	5374	365	295	295	319	320	284	286	288	280	268	289	307
GTCGGGGGGC	1101	13752	5375	236	258	217	197	230	199	229	208	199	273	227	267
GAGCTGGATA	1101	15344	5378	1112	939	903	886	924	870	870	874	812	883	890	1042
CATTGTGTGG	1101	19305	5378	985	909	942	913	823	837	848	810	833	808	831	865
GCCGTAGTGT	1101	13413	5380	1372	1320	1267	1280	1216	1152	1137	1142	1139	1142	1150	1181
TCGGAAACTT	1101	15831	5384	978	848	873	797	813	778	766	739	849	722	774	934
TGTTCATGCT	1101	18144	5385	977	941	896	915	866	882	791	841	879	825	798	857
TCGACTATGG	1101	5907	5386	405	382	324	391	423	458	365	369	366	346	398	399
TTGTGGAACT	1101	5510	5387	922	889	812	878	816	808	850	790	774	764	817	991
ACGATGTCGA	1101	12715	5388	701	664	692	703	698	667	593	669	630	579	676	667
GGGGGATAGG	1101	25731	5388	831	794	778	791	772	791	685	706	759	727	746	794
TGACAGCAGG	1101	15643	5390	281	277	279	324	331	303	273	271	296	246	294	322
GTAACGCTGG	1101	9811	5390	768	842	792	803	738	612	740	693	757	742	787	807
AAACAAAGGT	1101	22043	5391	979	782	849	838	846	812	767	735	735	729	781	990
ACGATCGAAT	1101	7146	5392	834	751	817	724	746	641	745	620	744	650	700	849
AGGGAGCGGT	1101	18173	5393	634	679	646	627	639	621	623	550	583	566	616	623
GCACCAGTG	1101	12516	5393	1029	645	949	637	843	596	916	642	912	665	835	956
TCGAGGCCAG	1101	17644	5393	518	509	522	459	481	421	504	462	477	443	466	517
AATTTCACTT	1101	24864	5394	939	857	851	805	763	784	759	746	801	736	780	877
CGTCCGGGCT	1101	15978	5394	432	368	383	405	402	358	381	369	364	355	376	389
CCGTTGGTGC	1101	19586	5395	449	323	422	256	387	217	393	264	390	271	389	456
TTTTTTTAAT	1101	25135	5395	962	971	913	982	921	929	840	855	876	841	932	957
GTGGAGTGGT	1101	11435	5397	993	950	929	962	933	817	933	905	886	847	896	990
GGGATGGGAC	1101	17699	5404	756	731	752	683	670	613	723	624	654	661	636	768
TTTAGCGTGG	1101	24108	5404	735	773	733	745	788	590	778	673	727	630	672	712
AGGGTCTTCC	1101	11994	5404	865	636	732	681	759	558	686	601	687	553	732	834
ATTTTAGTGC	1101	18269	5405	340	358	359	320	293	305	306	296	292	295	296	344
AAAGGTGCCA	1101	23929	5405	820	755	815	759	744	628	708	723	742	672	727	854
CTCCTACAGG	1101	22388	5406	1040	67	899	183	903	115	831	164	793	112	847	967
TTGTGCCTGC	1101	23439	5407	328	311	346	352	372	279	286	326	314	322	299	346
ACAAATTGCT	1101	11329	5410	881	921	890	845	843	710	822	812	778	795	837	914
TATAGCGGGA	1101	5695	5414	117	117	77	70	99	78	109	33	78	99	101	136
GGTCCTACAC	1101	15352	5414	846	737	748	639	711	604	733	633	703	648	716	818
GCTATAACG	1101	15316	5416	672	682	633	529	590	529	625	552	592	524	586	628
TTGAGTGAAG	1101	9375	5416	1001	1099	861	906	1011	924	1007	928	918	945	1006	1063
GAGGATTAAG	1101	26070	5417	969	933	816	818	871	791	895	824	884	838	858	909
TCTTTCTCTT	1101	11716	5418	957	594	513	511	570	503	525	511	515	523	518	813
TGGGATAGTT	1101	14478	5420	1022	959	904	898	967	873	972	929	959	915	914	974
TGGGAGGCCA	1101	10451	5420	1109	1207	1068	975	1175	922	1151	1067	1097	1018	1126	1158
GAACGTGCGT	1101	19165	5421	23	30	20	44	8	26	27	42	82	34	23	50
GGGGTTAAAC	1101	8859	5422	785	747	624	637	625	648	708	645	723	614	675	753
CAGGTCTTAA	1101	18533	5425	1066	983	860	906	859	888	889	891	923	828	856	975
ATAGAAGGGT	1101	6688	5426	859	863	782	723	730	726	678	772	827	767	787	902
TAATGGATTT	1101	24714	5427	1085	1068	878	964	901	979	889	957	957	885	911	1022
TGACATTATT	1101	12856	5427	958	927	821	838	785	753	745	889	876	824	858	887
TCACGGTCCA	1101	6190	5430	936	985	851	792	787	746	821	824	907	867	910	946
CATTACTTTT	1101	21771	5432	981	1003	896	902	892	871	857	920	966	921	957	939
AGATACCTAG	1101	10174	5432	1067	1112	916	856	950	894	903	933	982	907	1027	1116
CAACAACATC	1101	10378	5433	954	701	630	613	587	624	555	608	707	643	655	958
CAAGGATTGG	1101	16266	5435	769	782	631	684	670	680	668	616	682	683	699	774
ACGTCGTCGT	1101	26217	5436	510	542	436	466	468	465	470	433	481	462	512	530
GGGTAATTGG	1101	10260	5437	925	947	836	853	759	835	783	781	872	855	859	944
TGGAAAACTT	1101	20551	5437	889	777	660	681	657	661	643	588	722	674	686	735
GAATGTCCGT	1101	23556	5439	681	697	648	654	567	600	579	541	616	625	650	662
TTTTTTGTTC	1101	11869	5439	646	614	552	519	551	479	564	450	570	528	569	696
CATAGTTCAC	1101	16232	5439	891	935	844	830	852	833	818	783	913	870	948	1020
ACATTGTGAG	1101	22341	5439	1204	1094	964	909	881	949	878	900	964	976	920	1068
CGAATGATGG	1101	8642	5441	668	732	692	656	628	647	582	604	734	688	604	674
CTGAGGCGCC	1101	8252	5442	339	290	285	242	283	262	239	284	271	282	248	300
GGGGGGGGAC	1101	11449	5443	805	824	611	688	647	692	627	603	680	667	601	785
TGTAGGACGG	1101	12937	5447	285	320	308	296	286	286	271	284	344	248	253	323
TGCAGGATTT	1101	9850	5449	1039	963	918	914	867	897	859	895	1009	836	874	1038
TCATGGGGAG	1101	11467	5449	1088	848	835	818	840	801	793	758	895	720	809	1008
ATAACATTGT	1101	9967	5456	315	248	281	265	239	260	259	248	277	218	263	365
GATAGCTGCG	1101	20585	5463	347	255	260	270	253	256	277	249	263	264	289	331
AGACCATCCT	1101	23974	5464	920	603	740	570	696	546	740	533	773	486	720	954
CAAACCCTGC	1101	12841	5464	756	527	527	540	581	501	562	499	648	419	540	605
CGTATTTATT	1101	17581	5464	989	867	886	825	855	857	860	816	847	810	828	945
TCGGTGAGG	1101	12321	5470	895	895	812	837	807	778	818	771	872	757	814	829
TTCCCGTAAT	1101	20825	5470	1024	412	817	424	870	394	786	350	831	370	809	904
ACCCACCTCA	1101	16701	5471	1018	656	849	603	800	576	828	604	797	600	802	927
GGAAGGGATT	1101	9064	5473	988	954	852	825	853	862	826	777	879	808	771	851
GCCCGTAGAG	1101	11804	5475	1063	912	857	874	851	820	795	797	944	784	870	922
GGGCGGCAAA	1101	6474	5477	1099	929	1002	920	885	886	930	857	931	869	908	993
TTTGGGGAG	1101	7193	5479	1044	1112	1085	988	998	954	976	956	985	877	941	919
ATTTTGCCGG	1101	7474	5481	357	335	327	316	333	339	315	304	294	333	286	343
TCAGATTAGA	1101	21205	5483	1102	1062	991	941	904	924	920	888	900	891	921	1033
TCGATGGATC	1101	9865	5485	810	764	711	696	709	695	673	649	665	613	686	740
TTGTCACGG	1101	19025	5486	931	859	777	837	776	779	715	717	736	727	764	785
GCAGTTTTG	1101	22936	5486	1048	936	900	948	877	887	856	845	883	810	835	897
CGTGCCTAAC	1101	25571	5488	922	815	827	792	794	749	833	736	830	718	719	871
CCTGGAAGCG	1101	7265	5488	991	842	859	740	757	679	788	666	849	691	773	812
ACGGTACCCA	1101	24943	5494	1148	617	863	590	802	570	781	554	841	525	777	956
TGGTCCAGCG	1101	17287	5495	944	809	780	793	774	818	745	755	822	769	776	780
CGGCGGTATT	1101	21157	5495	1213	1110	1065	1056	1018	1005	1016	1007	1024	949	1004	1050
TTATCGAGGC	1101	4525	5496	505	388	381	383	430	365	411	349	419	365	428	481
GCAATTAGAC	1101	9920	5498	692	350	601	348	563	319	573	329	562	314	548	643
GGCCAAGATA	1101	24921	5499	1156	861	892	805	834	861	861	778	825	801	872	954
GCTCTTGTTC	1101	19417	5502	785	698	654	711	669	624	644	613	625	572	632	752
AACTGGTGCC	1101	7900	5502	524	433	464	431	388	371	407	350	406	331	383	441
TCACGCGCAA	1101	16585	5504	916	230	703	220	671	244	686	206	676	211	652	760
ATTGAGCGT	1101	12979	5504	1021	952	837	873	851	900	841	772	800	747	822	873
ATGGGTTCTA	1101	13644	5508	1206	1032	1036	1001	916	1020	921	945	979	911	907	990
CCCAGGTTTT	1101	25718	5508	991	389	760	346	811	385	755	394	768	406	740	855
TTTTCTGATT	1101	8644	5510	969	906	880	901	867	792	882	830	865	821	818	896
GGGGAAAACC	1101	13300	5511	1139	1146	1086	1048	1029	991	1058	1030	1093	987	1019	1027
TTCATCAGGG	1101	11992	5513	825	679	737	686	703	700	670	603	682	616	616	704
TTTTTTGCG	1101	12163	5514	354	335	302	305	310	293	328	276	310	250	296	355
CGATGGTGGC	1101	14139	5520	152	158	172	144	173	126	140	149	151	139	129	140
AGCCATAAGG	1101	25124	5520	884	729	755	686	685	704	664	671	674	592	630	742
ACACGAGGGC	1101	23902	5521	626	483	456	500	467	458	424	449	426	391	469	535
CGCCCCAGTG	1101	6392	5521	945	410	747	427	733	451	709	404	746	386	741	837
AGGGGTAGGT	1101	21061	5521	1118	1070	969	983	915	986	888	942	899	846	880	931
GCAGAAGTTA	1101	10701	5522	892	847	802	778	824	784	844	730	765	746	786	826
AGTGGCTTCC	1101	12066	5525	883	323	666	332	614	311	588	273	628	287	607	716
GGGTGCTGCA	1101	23377	5526	79	106	88	81	105	82	88	73	72	56	64	110
GCTCATATGT	1101	22549	5526	948	858	804	821	799	769	738	718	773	723	719	807
TTTTTTAGTT	1101	19392	5528	1056	873	854	894	867	872	850	837	842	766	844	872
GAGGGGTTTT	1101	17553	5528	802	721	731	735	719	686	728	712	691	624	686	766
GCTAGCGGGA	1101	21501	5531	953	903	872	824	768	812	810	798	791	785	853	858
GAAGAGCCTA	1101	14156	5531	573	507	534	488	520	499	493	521	478	450	481	511
TCCACATCAA	1101	25574	5536	1280	740	849	678	803	644	760	646	765	610	774	1174
ATTTGGTTAG	1101	19977	5536	1063	927	851	935	901	916	867	791	827	824	861	925
CTTGTATAAA	1101	8868	5539	1115	900	886	900	823	850	865	851	841	775	852	1057
GAGTAACTTT	1101	17151	5540	988	892	827	809	869	813	810	785	808	836	804	934
GGCTAGCCAG	1101	19685	5542	983	892	821	827	818	802	845	789	804	763	800	971
TCCTACAACT	1101	17541	5544	894	821	768	714	764	758	771	723	766	712	722	798
AAGCATCTTT	1101	10668	5544	1118	756	747	805	777	801	683	761	710	666	739	890
TAAGTGGAAA	1101	10970	5546	1047	912	901	902	809	881	805	829	781	754	796	916
ATCCGGCTTG	1101	15845	5546	655	639	596	618	561	613	545	568	559	511	544	553
CTCACTTACC	1101	8252	5547	560	413	492	372	450	372	475	296	454	367	485	507
TGTGACGGGA	1101	16074	5549	200	161	143	139	169	126	144	161	174	124	143	171
TTTTTCCGAG	1101	17880	5549	1060	920	922	851	931	919	919	808	891	833	939	1062
ATATTAGGGT	1101	15269	5550	971	824	829	795	865	793	813	765	790	730	779	872
CCGCAAAAGC	1101	18840	5557	850	6	496	3	471	16	449	8	473	20	434	760
TTACGTTATA	1101	7020	5561	1087	841	926	752	913	766	850	659	891	675	883	961
GGGATTGTGT	1101	15667	5563	816	701	738	686	659	654	667	578	595	595	632	731
TGTATTTATT	1101	8122	5564	852	781	756	737	698	733	684	666	700	684	716	754
ACGGGGGGGG	1101	15561	5564	430	329	373	352	332	341	346	322	374	276	354	356
TCGTTAGAAG	1101	25455	5565	794	705	719	690	648	667	658	627	652	669	657	645
CACATCATAT	1101	18976	5569	1057	809	919	759	739	706	809	777	860	739	735	895
GTGTAAGTGT	1101	4327	5573	1035	932	856	875	863	859	825	809	834	765	800	889
CGTGGGGAAG	1101	10995	5573	1016	921	933	887	853	870	882	870	898	844	842	874
CTTGAAAAGG	1101	25890	5574	1183	958	926	908	918	939	885	868	909	834	879	1068
TTTTACAACG	1101	10293	5578	732	698	670	644	658	610	664	608	655	594	652	698
GGAGAAA	1101	21731	5578	817	730	721	722	673	654	627	654	648	624	677	725
ATGAAAGTAT	1101	21332	5579	917	828	795	782	741	798	815	713	723	701	774	870
TGGGGTTGTC	1101	16632	5583	530	468	468	482	466	465	459	472	453	464	432	476
GGGTTGTGAC	1101	19902	5583	835	728	741	725	650	694	688	716	677	671	678	767
TACACGCCTT	1101	15899	5584	951	682	699	669	708	640	651	612	679	602	671	780
CGAGGTAGAG	1101	21877	5589	982	919	964	928	939	893	877	849	852	775	914	857
GCACTGGTAA	1101	15389	5590	1097	908	869	869	881	839	854	777	854	783	836	962
ATCAAGTTAA	1101	12307	5590	1132	1020	1002	978	889	834	959	906	958	887	919	1017
TCGGGGGCTA	1101	16377	5594	925	889	807	832	794	812	806	744	747	683	729	812
CTTGGATTGC	1101	16900	5595	570	500	492	526	467	469	471	418	484	436	445	521
TTGCCAGTAA	1101	16355	5596	1005	898	842	899	828	836	771	806	814	735	791	876
GGGGGTTGAG	1101	9464	5597	1136	1064	985	1003	988	1018	1033	911	959	928	1024	1059
GATGCTCCGT	1101	11442	5598	928	769	759	701	770	682	746	680	764	617	734	809
ACCGTTGATG	1101	17977	5600	780	786	688	748	679	706	647	695	743	639	640	674
CGACTTAGC	1101	21640	5600	646	519	530	525	510	506	457	499	493	465	477	561
GGGGGGCCTG	1101	20681	5601	341	369	320	372	354	363	321	326	357	310	304	361
TTACCGTTAC	1101	13913	5602	933	522	741	500	649	501	670	476	695	453	655	691
GGGTGGAAGG	1101	19339	5603	797	776	724	766	731	718	689	710	697	595	710	747
CTGTAAGGCC	1101	12185	5605	799	673	633	678	656	634	611	623	642	582	621	694
AGCCAATACG	1101	5887	5606	894	99	744	141	639	139	652	126	683	118	637	756
GCATGACGGT	1101	8384	5613	890	912	865	853	807	796	775	754	786	736	802	767
TTAGACAGT	1101	18980	5613	990	828	832	754	790	766	773	720	719	730	711	843
CTACGTCTAG	1101	25437	5616	1056	888	864	830	883	835	876	803	836	783	838	1000
TCCATGGGAT	1101	6537	5619	1077	1021	959	885	830	874	843	832	885	817	823	890
GACCGAGGCC	1101	20516	5627	297	206	223	236	222	220	201	240	250	193	218	246
TTTTCCCGT	1101	12890	5631	987	936	856	834	818	821	836	810	825	766	817	874
CGCGGAGCG	1101	18504	5633	826	641	637	670	640	656	628	616	643	624	607	705
AATTGGAACA	1101	19415	5633	1003	866	863	843	771	715	771	786	787	773	827	986
TGGGGGTAGG	1101	24320	5633	1133	1149	1118	1012	1033	987	1093	998	1062	954	1056	1057
GGCAATGAAA	1101	8505	5634	1074	857	766	773	766	820	772	779	749	696	814	944
GTTCCGCGGT	1101	17212	5639	975	582	792	584	803	587	767	558	736	511	782	866
CGATAATTTG	1101	7128	5643	875	725	682	686	717	670	639	640	625	581	654	768
GGGGGAATGG	1101	18999	5644	767	535	695	480	691	451	736	503	711	451	615	662
CTTGCTGCCC	1101	16597	5645	897	694	746	658	734	942	1026	692	793	670	687	768
AAACGCGTGG	1101	17651	5646	954	952	912	980	968	953	914	877	911	841	914	864
ACGGGGAT	1101	7629	5648	1069	1018	911	933	900	852	873	871	906	815	851	982
AGACGTGGAG	1101	9514	5649	609	557	497	506	529	517	511	494	481	489	510	571
GGGGGTTTGA	1101	15851	5651	437	418	332	325	360	356	397	346	320	349	385	371
TTCCAAGTAG	1101	5970	5652	891	822	797	810	850	781	791	683	768	680	795	889
ACGCTTTAGT	1101	15450	5653	743	736	698	674	628	631	647	635	650	617	632	651
AAAAGGCGTG	1101	13281	5656	703	644	664	663	659	650	626	602	621	551	646	610
AATTGGGTGT	1101	13051	5659	1062	773	850	853	827	743	778	724	789	692	748	935
TGGTGAGGAG	1101	12560	5661	817	894	794	769	728	786	783	760	772	743	759	796
ATGGTATAGG	1101	10080	5661	897	848	816	805	770	818	755	760	803	747	737	792
TACACGGTCA	1101	19468	5661	921	777	771	738	709	683	740	632	725	664	727	923
GTTTTAGTTA	1101	7242	5665	882	721	711	744	710	690	626	651	687	641	680	701
AAATGATCTA	1101	26236	5665	1048	871	787	801	804	780	767	743	820	768	743	883
CAAAGACCTA	1101	6746	5665	791	745	718	701	714	667	670	632	694	673	688	734
TAGAAAAGCG	1101	20525	5666	657	612	538	551	567	573	551	500	540	491	542	568
GGAACGGGGA	1101	24667	5667	737	614	594	613	607	616	613	539	597	538	594	678
TCTCGAAAAA	1101	22227	5669	665	496	580	472	480	463	463	512	484	422	494	568
TTTGTATTCA	1101	20899	5672	1434	1166	1249	1152	1227	1164	1245	1107	1183	1033	1252	1289
ATTCTGACAC	1101	11286	5672	830	595	631	570	588	551	610	514	632	543	575	749
TCCCGTAAAA	1101	4972	5673	966	652	781	586	790	605	758	546	674	539	778	847
ACACAGAGGG	1101	17357	5681	1142	1024	1006	981	992	966	940	932	1003	904	952	1026
GACTGGCGTC	1101	26238	5682	1115	1021	1016	1093	949	1023	963	983	971	947	995	1008
TGTGTGGGGA	1101	19933	5682	940	1041	1000	947	897	903	874	888	892	857	887	778
GTTTTGGGGG	1101	22037	5685	842	841	784	804	815	791	831	786	800	726	804	800
AAAAACAGCC	1101	13961	5686	315	272	213	254	232	238	242	271	290	242	298	392
TAATCTGGTA	1101	17119	5686	884	747	709	732	675	631	652	642	640	648	636	748
TTTGGCGTAG	1101	22106	5687	931	884	845	883	806	808	772	804	870	746	757	832
GAGAGCAAGT	1101	15544	5687	952	720	783	705	795	688	778	688	744	585	783	873
CGTGCTGTTA	1101	16704	5689	1150	988	906	975	932	949	927	898	927	867	893	956
TCTAAGTGTT	1101	18403	5689	812	635	631	645	635	621	617	585	607	572	593	728
CGGTCCAAG	1101	24871	5692	1180	1033	1045	1036	1043	992	972	940	1018	894	960	1037
ACAGTGCGTA	1101	18423	5693	486	464	454	398	423	411	449	407	458	425	468	499
GTGCTATCAT	1101	6323	5694	1165	1018	941	960	890	934	903	913	877	824	941	1041
ACGTGGGCGG	1101	13416	5695	572	543	532	527	516	500	489	485	494	500	481	497
CGCTTTAAGG	1101	10861	5697	934	839	844	789	803	807	830	736	769	753	811	890
CCGAGACGAG	1101	23489	5697	693	653	636	637	640	625	615	577	580	548	598	685
GCTGAAGTTC	1101	21181	5698	690	648	597	608	566	576	544	538	531	532	568	624
GATGGTAGCA	1101	11649	5700	115	118	119	114	90	119	117	91	94	109	105	149
TTTGGTTTTC	1101	11746	5700	577	504	493	496	483	512	502	461	467	413	453	534
CTTCGTCTAC	1101	20915	5701	877	176	728	136	747	131	734	162	750	193	769	874
ACAATTTTTT	1101	12197	5706	1325	1057	1225	1126	1086	1028	1084	1006	1069	990	1040	1084
GGGGGAAAGA	1101	6602	5707	695	670	700	681	654	625	618	587	658	608	677	581
AAGGGGAAGA	1101	18897	5708	941	981	1010	923	929	938	914	896	933	891	928	836
CATTTGTGGC	1101	9755	5708	452	373	365	320	313	316	319	329	339	297	302	403
AAATTTACCT	1101	12818	5710	735	407	546	365	571	358	538	369	575	349	531	612
CTCGACTCGC	1101	25146	5711	539	453	438	397	451	373	449	396	404	396	443	474
CATGTGCACC	1101	16804	5712	725	622	585	596	601	579	570	598	636	557	619	691
ACTTTCAGTT	1101	12448	5713	930	854	784	743	797	753	800	742	757	749	780	882
AATTAGTT	1101	24891	5714	909	703	706	719	681	684	685	629	674	633	667	757
ACGTAATGGT	1101	14079	5716	1107	754	888	713	880	679	817	686	843	606	846	1015
ACGCTGCGAA	1101	20807	5717	1062	876	893	848	872	806	858	767	819	744	888	991
AAAGTCACAC	1101	14317	5721	949	861	854	779	859	852	839	769	837	754	847	936
CCTGCGTTTT	1101	7765	5721	917	518	807	513	722	456	687	456	736	442	691	807
GAAGGGGATA	1101	13749	5722	908	862	774	781	761	774	763	724	775	689	719	820
GGATACGGCT	1101	16563	5724	65473	65505	14	27	34	34	30	42	65518	17	8	57
TTTTCGGCGT	1101	25516	5728	703	595	585	594	584	573	582	522	565	551	567	587
AGGGGTGCAG	1101	16896	5729	602	533	552	545	538	542	513	523	554	518	509	536
AGCAGGGGGT	1101	4342	5730	866	794	770	708	798	727	757	668	744	701	751	757
TTTCGGTAGG	1101	20231	5733	885	893	846	842	808	811	786	811	831	808	847	759
GAGAGGCATG	1101	17700	5738	586	466	480	477	469	512	497	453	448	418	450	551
TAGGGTGAAT	1101	5749	5738	809	785	720	700	682	703	715	662	630	648	651	775
TTTGTAGGT	1101	11268	5739	817	831	789	814	805	780	745	735	765	707	738	750
CGCTGTGACT	1101	16594	5746	986	819	798	777	776	773	777	698	776	689	738	872
CCTGAGACAC	1101	12357	5747	611	465	512	426	465	415	488	418	464	432	471	550
TGGAACCCA	1101	15479	5750	1033	882	880	863	845	861	852	800	852	762	801	938
AACGCGAACG	1101	16576	5752	816	695	714	644	672	643	665	633	701	660	679	775
TACATCAG	1101	15432	5755	1043	960	894	950	872	832	842	788	823	785	862	964
TCGGTTTGCA	1101	7940	5756	854	750	798	753	715	766	709	715	768	695	725	778
GAATACGCGT	1101	26321	5757	1039	930	828	928	943	880	831	830	884	802	815	897
TATAGTCGGG	1101	10631	5757	911	890	819	856	822	859	766	751	746	742	791	848
CCAGTGTGAA	1101	7814	5757	1169	879	997	859	912	773	851	748	866	737	866	982
ACTTGGATC	1101	15595	5759	934	671	665	690	677	638	646	572	607	552	625	765
CACGTATTCA	1101	19483	5759	823	611	722	638	679	637	681	580	673	559	626	713
GGTCAGCTAG	1101	25120	5766	1082	990	926	956	981	965	899	873	912	887	904	954
CAAGTTAAAA	1101	7651	5766	1146	853	960	868	956	826	930	816	942	762	915	973
GCATGTGGAT	1101	21146	5768	1326	1165	1166	1160	1101	1184	1069	1091	1082	1016	1118	1100
AAACCTGGGT	1101	23251	5770	880	759	767	712	784	767	748	709	713	666	773	863
TATTCGTGAG	1101	10355	5771	977	891	859	852	813	894	877	762	847	759	798	845
GCAGGCCCGA	1101	4356	5775	847	686	722	739	666	691	735	700	741	686	660	722
GGTTTGGCGA	1101	19666	5778	797	745	746	726	723	683	712	662	619	635	717	744
GGTAAATTTT	1101	20626	5780	836	711	699	742	662	734	729	666	700	655	681	769
CGGGCTCTAG	1101	8807	5780	1045	935	926	901	825	862	877	876	859	809	827	930
GGTTTTAGTT	1101	12122	5783	980	856	771	835	783	808	737	772	781	705	742	815
TGGTAGTTCA	1101	19201	5791	1175	1047	1044	1010	1029	990	1040	946	968	904	1002	1136
TTTTCTAT	1101	20691	5792	1020	957	941	921	862	874	850	837	850	787	827	913
GGGGTACGAT	1101	21398	5795	990	823	837	841	803	844	801	750	795	778	807	875
TCGATTACCT	1101	20570	5798	991	654	723	623	710	562	682	541	725	543	703	854
GATGCGGGAG	1101	18882	5799	989	828	884	916	865	865	856	795	853	747	788	817
CGATACGGGA	1101	18784	5804	1032	763	819	798	785	768	771	704	829	657	751	886
TCATAAAGTC	1101	15620	5805	627	470	456	467	432	438	410	436	418	373	457	533
TCCATTAAGT	1101	17419	5805	959	843	878	831	791	811	794	776	822	768	802	884
CACGCTCTGG	1101	4302	5806	917	783	859	792	769	702	793	690	805	734	768	884
CGCCATTTTT	1101	15899	5806	907	808	745	808	783	787	685	689	735	659	742	760
TTTTATTTTC	1101	24324	5809	756	636	700	668	639	642	594	576	628	608	641	666
GGGGGGTTCA	1101	9275	5810	823	774	724	685	701	694	747	661	673	727	674	757
TGAGGTTGGC	1101	6925	5812	286	266	257	272	240	255	247	217	217	234	262	268
TTGAGTTGCG	1101	10742	5813	312	313	293	306	303	311	301	276	266	273	298	312
TCATTAGGGG	1101	14083	5814	890	832	781	839	755	748	650	704	753	655	708	711
TTTAGGGGGT	1101	13750	5818	990	843	890	871	809	847	799	759	803	750	758	870
AGGGGGGATA	1101	3951	5819	839	785	761	723	651	666	713	671	671	627	608	680
CATGCAGATA	1101	4338	5820	881	722	789	745	664	717	737	712	743	712	674	743
GCGACTCGGT	1101	15784	5820	1107	1037	996	963	964	917	953	898	936	864	931	992
CTGCTGACAC	1101	9905	5821	895	604	679	586	643	609	670	558	666	532	649	782
ACCACCGTGT	1101	4151	5823	945	850	851	779	807	723	746	712	743	666	726	857
CCGGTCAGGT	1101	4587	5827	571	403	492	428	445	394	444	394	451	429	442	496
ATAGCGGGAG	1101	15476	5835	1068	1005	889	937	962	905	908	883	901	805	882	937
AGTTAAACTG	1101	8144	5838	72	72	64	73	102	89	71	58	84	72	91	99
AGCTAGTAT	1101	11893	5839	1065	932	930	955	874	857	865	822	861	805	831	966
GCTCGTTGAT	1101	8041	5839	1171	1048	1057	990	974	951	957	935	949	904	900	1011
TGGGGGGAAT	1101	11486	5839	936	846	802	825	784	822	765	777	775	750	759	794
TTAAGAGACT	1101	13116	5839	864	871	775	784	747	736	740	683	726	715	727	818
TTTTGTTTGC	1101	4302	5843	602	516	480	507	495	466	483	477	464	441	484	522
GACGACGTGG	1101	21301	5845	470	436	403	395	371	378	422	379	407	379	430	448
AAAGGGGGGA	1101	5528	5846	796	789	770	810	739	732	718	670	742	647	709	675
TTGGCGTTG	1101	4808	5847	940	949	932	870	819	815	857	855	877	839	781	829
TATCAGGTA	1101	15519	5847	925	801	792	792	787	783	757	739	731	735	756	820
GAGCCTAAGC	1101	6851	5849	216	170	201	161	169	171	187	186	188	153	149	207
GTCGCAAGGG	1101	24324	5850	714	593	735	603	679	621	688	543	666	551	636	657
AATTTCTGAT	1101	20175	5852	1023	946	937	866	873	855	921	806	803	803	877	1022
TGGGATAGTT	1101	6292	5854	1013	897	858	832	831	808	846	775	820	773	802	876
GGTTGGTTTT	1101	6431	5855	1057	989	969	994	942	956	954	920	913	886	997	1001
TGTAGGCGGC	1101	25665	5856	232	217	196	194	210	208	232	227	228	213	201	250
GTCGTTGCTA	1101	12902	5856	896	771	747	784	795	776	785	726	700	702	776	832
TTTAGATTTT	1101	13430	5860	909	881	748	808	743	766	779	791	761	727	728	783
TACACGGGTT	1101	9252	5861	1137	1134	1088	1016	972	968	1007	985	1070	952	966	966
ACGTGATCAG	1101	23745	5864	1144	993	996	920	919	884	880	869	903	831	873	970
ATAATTTCAA	1101	5920	5867	970	925	823	789	807	776	782	777	792	744	757	850
AGCGGGGAGA	1101	11565	5868	1123	1004	1074	1047	986	1005	997	945	1021	927	965	981
ACGTCTTCAC	1101	16143	5869	869	755	795	744	749	700	753	669	777	704	740	774
CGTGGGGCAC	1101	7495	5869	965	919	859	789	756	768	757	763	819	754	799	838
ATTTCTCCTT	1101	4166	5873	808	693	690	650	663	624	654	588	616	542	612	718
TGGGTTTGCG	1101	17314	5874	575	535	540	532	495	521	488	474	469	480	465	493
GGTCTTAGCG	1101	20725	5876	546	653	582	588	539	558	575	535	541	585	592	509
TGGGACCGGG	1101	17647	5877	207	156	164	154	170	167	170	126	154	168	149	209
ACGAAGGTCG	1101	19638	5878	396	331	378	340	333	334	316	342	296	295	341	362
GAGGATAATT	1101	17096	5880	951	873	872	871	867	832	860	838	817	829	820	918
TCCCCTACAC	1101	18935	5880	606	486	499	400	464	448	476	434	459	409	492	547
CGTAATGCGA	1101	21469	5882	857	509	745	522	717	524	744	532	719	441	740	786
AGCCTTTTTG	1101	13657	5883	1027	911	860	829	813	800	812	754	875	798	821	882
GACTACCTGC	1101	13792	5890	452	324	362	401	370	358	313	344	337	269	343	377
GCTTTGTGTC	1101	15481	5890	369	331	307	317	315	299	312	305	317	299	287	357
ATGGATTGGT	1101	9045	5890	949	934	841	827	828	833	860	760	778	803	797	911
ATATTTGATA	1101	5660	5891	876	785	746	717	738	731	759	679	716	679	768	826
TAAGGGTAAA	1101	22198	5891	1021	1057	1026	987	986	946	935	973	954	872	963	940
AGGAAGATGA	1101	19715	5895	811	825	735	735	681	701	727	663	719	689	668	767
TTATAAGAGT	1101	15062	5897	1003	926	844	853	830	846	795	781	770	765	839	880
TTATTGTCTG	1101	5020	5897	713	650	578	595	584	595	568	531	561	501	531	705
TAAGAAGTTT	1101	16291	5897	838	736	718	685	663	666	617	643	638	597	677	706
TTCCCTGTAT	1101	16018	5901	927	807	834	782	758	768	742	754	790	698	771	849
CAATTAGTCA	1101	14584	5901	841	775	756	747	728	704	751	728	714	723	705	812
AAAATGAACC	1101	6088	5905	593	470	502	529	516	504	462	441	487	446	449	549
AGACGGGCT	1101	9770	5911	389	338	318	313	334	332	306	290	318	285	327	335
TTTTTATTGG	1101	17190	5916	796	703	699	714	694	681	673	653	690	661	638	685
CTCATTGAAT	1101	20201	5917	1078	967	922	965	908	912	833	855	839	825	891	949
TGAGCCCCGG	1101	11568	5919	740	643	652	646	587	613	579	610	607	540	611	653
AGAGTTGTGG	1101	13351	5920	692	632	672	643	616	613	607	606	626	600	586	647
CAAACGCCCG	1101	24060	5920	397	309	288	289	309	309	315	306	298	300	306	383
CATTGTATGC	1101	14140	5921	423	421	393	380	389	361	411	371	377	359	366	401
TGGGGAGGC	1101	8905	5921	324	280	311	314	273	236	290	273	288	257	275	307
GATGCAAATT	1101	21952	5921	1005	919	901	803	858	838	880	818	844	821	876	1013
CGTAGGAGG	1101	7581	5922	264	292	238	268	261	298	263	243	252	199	262	257
TTGGTTGTTA	1101	4833	5928	988	793	841	775	781	796	797	767	755	735	771	857
CTGATTTTA	1101	17002	5929	902	775	763	791	778	786	755	738	734	726	738	860
TAACTGGGAT	1101	18893	5932	1142	825	857	808	772	778	793	768	776	757	792	1062
CAAAGTTTAA	1101	18443	5933	1021	865	907	837	864	841	852	810	824	829	840	926
TCTAGCCCAT	1101	10480	5935	1015	866	873	874	854	823	796	831	809	760	786	888
ATCAAGGTTC	1101	4628	5938	589	513	514	487	476	507	487	476	515	478	465	534
ACAGCTTTTG	1101	15255	5941	1047	1026	916	897	886	912	957	855	846	870	880	1004
CGGAGTGCCA	1101	12973	5943	521	470	501	457	427	449	445	423	440	418	424	405
[truncated: 551,996+ more rows]
