# Supplementary material for: A massively parallel screening platform for converting aptamers into molecular switches
Source: Nat Commun. 2023 Apr 24;14:2336. doi: 10.1038/s41467-023-38105-4 (PMC10126150; doi:10.1038/s41467-023-38105-4)
Supplement: Supplementary file 5 — Supplementary Data 2 [file 41467_2023_38105_MOESM5_ESM.xlsx]

## Sheet: Soh Supp Data 2
seq	tile	x	y	C93.1_FM	C94.1_IBFQ_aptamer_100_nM	C95.1_glucose_10_mM	C96.1_IBFQ_aptamer_100_nM	C97.1_glucose_100_mM	C98.1_IBFQ_aptamer_100_nM	C99.1_glucose_10_mM	C100.1_IBFQ_aptamer_100_nM	C101.1_glucose_100_mM	C102.1_IBFQ_aptamer_100_nM	C103.1_glucose_10_mM	C104.1_IBFQ_aptamer_100_nM	C105.1_glucose_100_mM	C106.1_IBFQ_aptamer_100_nM	C107.1_glucose_10_mM	C108.1_IBFQ_aptamer_100_nM	C109.1_glucose_100_mM	C110.1_FM
CGTCATCGCT	1101	20462	1752	806	896	949	920	880	877	829	857	846	813	823	846	805	778	735	746	769	793
GATGTCTAGG	1101	19158	1753	927	1044	996	973	1014	926	892	907	849	853	881	891	847	910	825	843	846	980
GGATAAGCGT	1101	10813	1787	552	600	617	610	597	605	590	628	564	564	512	591	596	546	498	530	524	557
TCACGCTCGG	1101	16695	1793	933	798	752	758	830	728	763	778	726	756	776	778	750	732	739	740	663	980
AAGCCTTTCA	1101	20554	1818	697	687	668	632	675	612	608	599	584	608	573	625	578	591	563	600	548	679
ACGGTCGCGG	1101	18970	1818	709	773	779	742	776	779	752	774	717	697	728	740	677	682	638	682	697	754
AGGGACGTTT	1101	13176	1824	682	713	741	725	700	722	687	709	696	692	680	703	665	662	607	668	646	636
TAAGTGAGGC	1101	18237	1832	377	345	356	375	345	363	354	355	337	354	346	341	333	350	302	319	326	359
ATGCTGGCAA	1101	18651	1839	883	976	916	956	978	956	960	963	844	824	916	867	802	874	852	807	793	895
CCCAATGTGC	1101	10749	1839	454	394	418	429	422	433	406	436	422	422	382	412	388	353	380	361	348	421
AAGGGGTGGG	1101	20003	1841	698	635	690	633	636	632	636	634	626	546	590	610	567	610	596	533	563	684
GAAGCCCAGT	1101	17339	1842	840	720	698	715	714	706	681	717	676	638	660	661	625	621	615	642	567	798
AGGAGTTGAT	1101	19397	1847	832	892	871	806	858	802	745	779	812	750	759	773	759	776	709	773	765	828
TTGTTATTAT	1101	16733	1851	692	746	728	734	778	758	686	707	674	663	679	638	671	627	621	657	611	713
AGGAGAGGGT	1101	19322	1859	785	549	523	557	588	531	519	520	517	468	515	514	490	488	515	526	531	787
TTCGGTTAGA	1101	14428	1867	880	982	1002	871	1015	909	912	924	855	857	835	830	845	837	827	804	800	845
TACGGGGTGT	1101	17315	1870	850	601	623	611	630	615	621	608	605	558	617	639	601	621	590	635	584	917
ACCAGGTTC	1101	16314	1870	668	731	806	742	756	728	688	742	693	658	643	664	665	641	621	653	666	718
ATTAAGCACC	1101	8677	1886	618	573	612	541	620	534	541	545	530	493	507	535	513	468	462	491	482	592
CTAGGCGACG	1101	10291	1886	308	383	416	396	363	356	379	377	355	354	362	348	353	338	287	351	337	345
GCCTAGGCTC	1101	19363	1888	684	710	628	648	735	640	643	641	622	619	589	663	594	595	601	605	607	772
GTTCAATCTT	1101	22757	1890	806	787	744	782	801	759	766	760	734	708	716	693	673	644	662	695	651	766
GGAATGCCTC	1101	16137	1893	517	610	522	542	569	527	528	525	519	483	507	514	480	481	528	506	442	561
GTTATATTTT	1101	20043	1897	860	821	826	834	834	779	833	782	771	742	777	810	770	758	749	735	742	832
CTTGTTCGGA	1101	18141	1898	857	878	876	807	888	863	810	838	816	760	737	817	740	752	716	755	661	873
ACTCAGGTGC	1101	11548	1898	594	557	585	509	561	556	524	568	570	511	511	543	511	509	481	500	476	569
AGTATCAATG	1101	23517	1900	749	770	827	791	755	770	784	749	741	716	710	706	687	671	674	682	723	791
TATCGGCGTA	1101	9513	1901	87	88	95	108	77	98	88	96	76	76	89	75	84	82	79	106	72	103
ACATCAAAAG	1101	17219	1907	901	873	879	859	871	877	821	843	837	779	781	855	762	786	715	781	744	887
TGAGGCTTCT	1101	16343	1909	486	560	550	558	538	513	492	525	476	488	490	515	501	472	458	480	459	518
ACCGTATTAC	1101	22879	1913	747	800	842	804	761	760	794	805	755	715	729	715	685	744	679	654	667	739
GGTTTGGACA	1101	18500	1914	770	822	733	727	809	691	682	739	697	668	673	707	658	652	641	688	603	785
TCGAGGGTTT	1101	10560	1915	801	832	864	849	803	843	826	841	804	735	758	765	725	696	758	714	711	735
TTCGGGGATG	1101	8726	1918	597	609	574	572	578	554	507	593	593	547	535	553	552	551	504	549	540	622
TGGCTGGGGT	1101	18455	1920	983	708	732	747	709	741	693	721	731	676	667	706	695	662	658	633	638	942
GGGGTAATTT	1101	13719	1922	500	422	386	396	462	424	418	381	403	368	402	396	363	408	391	371	389	509
ATACATTGTA	1101	11725	1923	673	738	702	695	738	702	654	647	674	690	615	679	629	616	637	670	653	687
ACTATGTCTT	1101	11906	1924	875	743	751	765	786	736	728	730	722	693	683	716	667	677	675	671	671	886
CGCATCGCTG	1101	14714	1927	610	678	712	662	637	665	631	668	623	593	650	641	600	624	547	584	590	620
TACACGTTTG	1101	13624	1930	912	831	892	911	859	864	841	893	812	795	805	832	837	747	673	767	767	912
TATTTGAACG	1101	9016	1930	582	500	545	538	515	478	481	513	491	456	453	492	491	454	449	473	445	566
CGTATGCTCA	1101	18491	1932	719	776	731	760	757	738	738	715	704	679	655	731	661	662	606	696	644	733
GGTGCAGAGT	1101	13734	1932	823	856	832	788	835	769	781	756	789	735	762	799	721	725	711	691	695	783
GTGCTAAAAC	1101	16745	1932	774	610	591	602	655	605	592	582	542	528	584	563	522	543	509	577	488	743
TCCAATCGAT	1101	9774	1934	699	711	683	698	751	672	669	693	639	628	630	613	606	630	637	617	581	715
GATTTTTCTA	1101	14089	1938	866	661	716	684	674	675	646	696	665	644	652	621	653	584	607	635	609	861
GCGGTGTCTC	1101	11473	1944	802	657	640	583	667	607	617	644	593	595	557	620	576	626	597	592	532	764
AGCATGATAA	1101	13120	1947	764	763	776	716	791	692	739	718	709	683	647	713	706	673	638	670	665	723
AAACGCCTAT	1101	19598	1947	876	721	715	702	782	726	655	683	697	658	635	679	688	658	648	666	643	920
GGGGAATGT	1101	21603	1947	796	881	867	796	845	772	732	828	811	747	672	767	756	737	736	781	716	836
AAGGCGCGG	1101	21493	1950	992	974	912	964	1020	891	867	882	847	832	793	912	845	870	808	881	809	1082
CCGTATATCT	1101	17248	1956	649	659	666	632	639	602	611	598	597	564	570	614	604	545	544	558	553	618
ACGTTCTGTC	1101	14133	1957	36	65532	65532	65519	65488	65505	65507	23	26	8	65525	65523	25	15	4	65533	65507	65520
GTGTCAAGAA	1101	15306	1962	836	804	804	798	872	768	737	795	795	731	685	725	746	742	724	708	669	789
TGAATCGCTG	1101	17635	1968	450	458	475	484	475	512	483	501	433	434	434	444	418	440	428	450	401	461
ACCGGTTACA	1101	19575	1973	890	767	764	831	800	798	751	795	728	709	758	731	716	699	649	712	708	888
TAATCTAAA	1101	15616	1975	918	945	939	931	966	884	932	912	894	854	825	870	862	826	836	864	790	955
TGAGCGCAGT	1101	14420	1981	736	841	796	756	829	787	747	798	743	734	745	763	712	737	722	744	670	842
GTGGGCGGTT	1101	22672	1984	741	810	784	798	786	795	743	757	729	701	728	681	687	678	670	666	705	745
GGTTAGTCTC	1101	21731	1988	780	778	778	719	740	679	691	749	719	660	636	701	668	683	659	690	629	784
TTGGGTGTAG	1101	10431	1989	992	1048	1024	1070	1027	1004	978	1019	1014	988	917	979	986	926	849	924	906	1024
TACATGTCGA	1101	20309	1989	520	542	506	490	557	490	492	494	482	442	468	464	465	477	470	464	450	521
ATGGACCCGG	1101	15449	1989	404	380	368	397	426	333	348	375	330	371	356	381	374	388	369	387	310	380
GGTAAACATG	1101	21787	1996	804	894	803	812	872	747	795	747	765	747	765	752	723	737	708	704	712	855
TAACATTTTT	1101	15105	2002	781	801	748	691	799	716	669	712	546	544	426	403	552	384	625	644	547	625
ATTGCATGC	1101	22526	2006	351	306	277	306	328	310	286	296	311	299	266	277	276	283	277	298	271	400
TAAGTACGT	1101	13734	2007	821	881	888	864	868	822	836	829	837	760	784	843	776	772	769	744	778	791
CTTATTCTAT	1101	20806	2010	684	672	652	670	679	642	638	619	638	620	601	631	594	580	569	581	599	712
AGTATTGAGC	1101	13963	2013	401	405	417	405	408	405	393	379	368	384	370	364	366	338	341	343	374	391
GAAGCCACGT	1101	22738	2018	792	626	647	597	600	559	582	591	584	559	560	557	545	542	469	538	559	728
TATACGTCTT	1101	11793	2019	712	714	708	665	770	690	647	696	687	669	624	635	630	658	620	649	566	749
CAGTAATTGT	1101	20780	2020	746	748	730	749	793	677	716	681	660	663	687	690	615	652	625	666	594	785
GATCGCATCG	1101	22449	2025	646	628	617	655	619	641	681	662	629	577	569	549	589	573	542	545	557	642
CGGGAGCGTG	1101	11300	2025	269	303	329	317	300	318	243	266	291	295	285	278	287	224	253	281	251	278
TCCATTCTTT	1101	10012	2027	746	796	769	814	745	791	767	740	694	703	732	720	689	671	641	691	672	748
TAGAGGAGAC	1101	17294	2027	450	425	428	411	443	449	413	405	428	403	404	435	369	374	386	417	395	459
AGCCGGTTGG	1101	12986	2034	680	487	468	475	444	466	486	453	440	432	454	444	454	413	405	402	411	604
TAAGTGGTTG	1101	21369	2037	481	521	535	569	590	522	532	495	527	487	517	515	474	481	501	527	504	542
TAAAATTTTG	1101	19996	2038	723	604	632	605	632	600	555	570	615	597	515	548	550	601	516	577	556	743
TGAATGTATT	1101	8198	2040	874	915	972	869	916	846	819	892	842	819	746	778	851	778	783	776	804	812
CATCGCGCGT	1101	18163	2044	809	897	848	852	875	869	812	803	784	782	801	840	769	759	767	804	727	873
TCATTGGTAA	1101	13070	2048	836	897	898	814	867	831	860	809	748	756	748	816	807	746	712	784	766	813
GAATTTGGGA	1101	20214	2052	638	589	563	596	607	552	536	537	534	504	512	534	522	485	455	481	462	546
GTATTTACCA	1101	12869	2053	819	566	579	556	574	532	542	537	538	536	526	521	545	529	484	506	517	844
AACCATGACT	1101	17354	2055	744	792	748	721	794	682	700	689	659	633	682	680	636	658	643	694	618	741
AGTGGTGGCC	1101	12611	2059	741	837	823	790	843	791	790	777	749	726	782	767	716	730	724	743	667	773
TTTTAATTG	1101	23282	2061	605	582	542	530	522	489	518	470	490	485	471	476	453	481	472	468	457	608
CGACGCATGT	1101	17608	2062	577	608	608	601	625	593	599	602	594	552	615	589	560	526	566	553	536	585
CCTGACATG	1101	22155	2062	164	161	155	187	179	155	193	192	173	159	165	158	163	178	168	171	171	183
TCGGCGGGGT	1101	14359	2063	837	905	934	832	885	805	869	855	831	801	786	819	797	794	805	818	723	871
TTTGGGGGCC	1101	15932	2064	106	90	119	116	93	108	86	91	114	75	75	116	84	89	109	100	62	94
CCATTGTGTT	1101	13647	2069	784	779	810	747	774	754	737	762	728	684	646	728	703	671	635	682	664	809
GGGAGGGGGC	1101	12529	2069	422	360	379	400	389	386	348	372	362	348	348	367	365	335	359	363	344	438
AAAGTTTGGC	1101	21575	2071	136	115	106	146	97	123	130	128	117	100	110	113	74	113	98	92	124	108
ACCAGCGTGC	1101	15553	2072	650	522	554	587	556	578	536	510	529	538	525	526	498	462	466	495	496	539
AGTGGGTTGT	1101	23990	2074	606	712	713	685	709	637	641	676	664	591	601	583	617	612	594	620	581	640
TTTAACCGTC	1101	12919	2074	179	173	180	210	190	151	200	171	162	165	172	160	168	157	171	171	165	199
GGCAGACTGT	1101	10570	2074	865	732	776	721	693	713	701	736	713	655	674	630	692	615	595	633	640	714
ATGTGGGATT	1101	24157	2084	861	739	769	763	751	783	753	803	740	693	741	702	736	642	661	658	683	788
GATAGGGGAA	1101	17695	2084	826	688	658	693	721	731	641	707	643	650	652	684	643	624	634	641	627	817
GGGATATATG	1101	20283	2084	821	784	778	761	795	802	763	781	755	694	739	733	700	686	647	677	665	794
TTAATTCCGG	1101	17781	2086	762	691	704	681	774	679	664	682	662	653	622	672	685	648	627	641	584	786
TTATTATTAG	1101	8242	2090	778	723	713	666	723	649	717	687	684	605	639	610	593	602	611	545	632	724
CACGACTCGG	1101	22469	2090	668	609	642	662	684	659	639	628	598	542	577	592	598	576	537	570	553	608
TACGCCAGTA	1101	12131	2092	443	500	475	473	525	437	456	429	465	438	416	469	421	452	431	464	432	466
GTTAGAAGTA	1101	19392	2092	794	927	870	938	991	861	905	869	820	824	847	868	815	810	802	818	799	870
GTAAGAGTAG	1101	13534	2094	747	780	808	785	816	761	814	722	729	731	736	724	669	672	691	683	694	758
TTTATTTGGC	1101	11647	2094	182	165	194	166	169	175	162	152	184	148	146	155	166	142	146	151	163	183
TTAGCTCGG	1101	11901	2097	607	678	650	620	697	576	638	568	575	572	596	585	563	546	600	565	556	667
TGATCGTCCA	1101	12149	2097	687	676	704	692	682	693	662	685	653	614	636	668	596	557	576	567	592	649
GGGGGGGCTT	1101	14380	2098	827	938	899	898	865	872	879	852	840	783	837	840	800	754	769	758	759	837
TTGAGCTTTT	1101	18949	2101	753	733	756	762	791	744	705	764	698	655	665	678	648	674	658	660	638	763
GCTCGCCGGG	1101	13412	2109	66	67	72	64	55	62	47	68	58	84	55	46	65	60	60	65	58	90
CGCTGGATAG	1101	18322	2111	904	919	923	909	906	883	887	927	811	815	867	853	804	825	747	779	771	880
TGCATATTTT	1101	17824	2111	678	524	525	563	528	533	528	507	486	482	491	503	484	472	451	531	482	666
TTTGGGGATG	1101	24044	2113	713	621	587	543	614	548	591	536	569	531	521	568	487	568	501	578	534	654
TTGTTTATAA	1101	16670	2116	959	925	913	891	927	881	831	825	895	837	819	904	806	838	776	791	787	941
TTCACAAGT	1101	11757	2118	774	183	161	180	168	207	173	219	239	196	198	223	235	241	242	230	246	791
TGAAGCTGCG	1101	11379	2121	235	221	226	215	224	207	238	188	201	189	179	198	158	189	215	169	207	183
ATTCTTTAGG	1101	12040	2125	909	933	948	887	952	915	844	886	872	864	833	860	793	782	793	795	801	868
TTGGGAAGTT	1101	11440	2129	668	735	746	740	760	695	728	743	681	666	667	724	681	699	665	672	644	703
ACGAAGGCTT	1101	15277	2132	805	864	841	802	871	791	806	817	763	784	837	789	752	808	739	754	739	845
GGTCGAAAG	1101	23144	2134	927	1051	979	989	1036	1011	1038	991	941	860	938	911	902	870	826	901	880	925
GGGGGTAGTA	1101	17175	2135	545	583	537	566	594	545	578	542	529	518	532	530	482	500	509	572	495	585
AAAGCAGTAT	1101	21018	2149	800	857	872	844	856	823	817	808	767	751	780	821	731	804	758	767	728	858
CGGGTTGTAA	1101	18279	2151	771	541	564	561	568	541	537	556	529	566	532	574	504	502	488	528	549	786
ATTTGGGTCT	1101	22691	2155	706	652	642	696	656	606	655	624	614	586	580	631	590	581	509	566	571	638
CATATGGGAG	1101	17858	2157	798	758	728	717	749	696	674	653	738	707	663	764	671	677	657	677	671	786
TTGGGTAGGT	1101	23044	2161	838	882	900	835	840	769	869	817	810	737	800	814	770	775	783	801	747	886
ATAGTCTTAT	1101	12433	2161	888	889	873	779	875	748	817	761	750	771	666	767	725	734	717	745	683	788
CTGGAGTTAT	1101	13543	2165	859	897	889	848	916	857	861	838	800	828	801	805	777	759	767	750	760	877
AATCCAAATG	1101	15460	2172	671	641	633	615	650	594	626	615	578	563	616	601	561	567	591	528	536	697
TTTTTTGGGT	1101	18275	2173	592	503	516	559	537	521	493	498	503	479	461	517	437	500	467	496	469	594
CCAGTGTGGT	1101	14939	2187	829	960	920	900	954	871	863	886	849	781	820	823	795	822	808	833	790	898
GGGGCGATCG	1101	18865	2191	651	704	715	710	681	711	700	722	692	660	665	683	654	659	652	613	678	683
AGGGGTTTGT	1101	10642	2195	637	557	534	533	512	514	487	527	509	466	496	490	496	456	482	493	512	636
TGATACGCCC	1101	22348	2196	703	640	666	658	655	619	655	638	615	633	616	611	561	590	562	578	571	654
ATGCATTAGA	1101	8309	2201	862	985	980	942	972	917	926	934	899	890	886	861	860	889	836	857	807	852
CCAGACTTGT	1101	10492	2204	794	861	824	802	833	786	756	773	713	709	688	730	705	710	682	732	673	750
GTATCAGGAG	1101	17400	2205	1002	1066	1060	1027	1063	1037	989	964	1006	941	910	1027	912	926	851	957	900	971
ACGCGCAATC	1101	15234	2207	883	939	944	891	916	932	837	897	868	831	831	883	821	794	778	827	851	856
TAACCGCCTC	1101	19770	2209	523	498	500	504	490	476	477	468	468	433	462	456	429	457	432	458	427	547
TTCTGGTCT	1101	13801	2209	842	1029	969	984	1030	991	962	912	873	872	878	959	821	831	874	863	833	982
AACTTTGGAT	1101	20335	2211	645	674	687	633	676	617	608	584	585	596	602	613	557	561	585	582	598	638
GACTTGCTGT	1101	14994	2211	838	666	689	742	725	690	659	719	682	639	638	677	647	606	589	644	625	889
TAGACTACCT	1101	11563	2214	668	669	689	642	635	651	653	611	649	581	624	574	593	605	584	561	567	640
CGACAGTGGG	1101	19792	2217	502	477	483	492	500	474	466	442	465	431	435	441	370	403	447	404	435	503
GCTTGATAGC	1101	13870	2217	828	976	939	852	876	871	909	834	819	781	837	796	770	763	770	719	760	875
CAGTGTGTCG	1101	15830	2218	60	49	54	51	39	40	55	36	55	26	39	52	48	35	36	21	53	23
ACCAAGAATA	1101	11594	2223	822	856	833	761	857	757	766	776	760	740	728	726	720	735	714	752	669	817
GCATGCGGTT	1101	10779	2226	820	726	778	758	748	727	758	769	719	718	695	678	709	654	609	662	659	841
TGTTATTATG	1101	11773	2226	741	807	771	733	770	722	711	685	662	622	656	674	648	683	604	661	608	705
ATTTGTAGAC	1101	14464	2228	613	625	641	620	587	610	575	597	575	579	563	555	548	589	506	563	531	573
GGGGGTGTTG	1101	17794	2229	521	658	637	602	643	578	587	609	599	540	566	577	518	561	563	565	534	587
AGCTTTGTAT	1101	9046	2239	811	816	801	793	830	738	752	819	815	770	709	794	779	706	685	752	674	778
TTAAATTCTA	1101	15418	2243	817	804	708	693	804	724	695	697	683	647	678	721	671	647	669	693	663	873
GTGTTTTACC	1101	12030	2244	564	571	534	523	561	539	504	521	488	500	457	516	482	456	506	466	472	503
GCAGTAAATG	1101	17541	2252	723	561	539	562	553	499	498	597	531	560	526	542	542	541	483	526	481	726
CTGGTAGTT	1101	15281	2253	762	770	815	773	778	736	765	730	720	698	694	712	679	644	670	659	660	742
GTTTTCACTG	1101	19434	2255	502	362	389	360	359	362	339	344	358	347	358	335	341	329	338	330	345	472
CTGTGGGGTT	1101	13699	2255	814	729	746	678	761	666	692	672	719	643	643	653	648	656	660	658	614	792
TTTGCAGGCA	1101	21405	2258	687	533	517	529	575	497	529	502	497	466	467	512	483	508	479	502	505	726
ATTTAGGTTC	1101	17926	2268	724	799	768	791	775	749	736	745	716	707	724	715	666	674	678	655	664	758
CAATCACCTG	1101	15502	2268	639	611	641	597	604	614	603	621	571	565	590	594	597	560	498	518	544	663
GGGGAAGATT	1101	18048	2269	815	822	757	776	722	704	672	745	720	705	709	694	662	683	606	645	647	767
AGGGGGCTTA	1101	17660	2272	917	699	681	683	737	682	658	699	632	636	644	682	636	653	630	653	606	937
CGTTGGTAT	1101	15556	2277	960	997	1018	970	964	942	959	990	919	792	891	862	806	871	888	848	827	940
CGGAGACAAG	1101	18176	2281	764	738	786	799	749	776	777	787	721	707	742	731	662	648	618	668	690	735
TTAGGACGGC	1101	16908	2285	165	175	173	164	177	185	148	197	168	147	158	173	154	161	151	166	154	158
TTCTGGTAGC	1101	11966	2287	645	683	731	686	681	673	671	673	638	642	614	610	661	591	571	590	588	665
CAATTCATTT	1101	11196	2289	799	907	845	843	873	827	852	827	786	788	800	849	736	764	752	765	768	889
ACGTTGAGGA	1101	11706	2294	357	444	411	432	437	435	423	395	418	391	425	403	389	370	385	359	381	394
CGCCATGGCG	1101	11364	2296	652	633	614	599	605	547	612	571	562	538	543	507	540	536	501	541	530	611
GGGTTTTGGT	1101	17978	2297	840	593	568	639	591	650	582	604	580	548	574	617	524	545	538	555	543	815
ACTGATCGAG	1101	23249	2304	1058	944	964	978	973	969	937	971	960	888	905	909	886	898	822	870	848	990
CGGGTGGTCC	1101	9617	2305	455	558	530	525	534	532	545	507	496	467	492	500	505	491	452	483	449	520
CAGGCCGGGG	1101	7904	2306	537	624	612	604	639	621	595	617	598	565	586	524	539	514	531	507	542	575
GTTAGTGTGC	1101	10198	2306	355	426	444	446	442	420	420	445	397	401	413	440	417	359	371	384	359	408
GGATTGGAGA	1101	17964	2308	400	400	395	375	388	397	367	369	415	378	347	399	335	380	324	373	381	402
TGGGGCTCTG	1101	13515	2308	391	359	428	399	405	411	434	413	417	386	407	391	422	395	348	378	356	430
GATTGTCCAG	1101	23885	2311	845	874	870	868	930	896	905	849	845	818	806	828	770	766	758	771	791	877
TACCTTGGTC	1101	10461	2313	650	713	693	681	690	681	653	692	662	633	658	617	635	615	607	664	577	667
GTGCAAGGTG	1101	11870	2315	688	682	661	649	664	662	619	657	657	581	587	586	564	574	577	608	572	701
TTTTTGTGGC	1101	9966	2316	418	379	365	381	401	362	387	377	345	336	380	345	340	344	372	368	340	461
ACGGAGTGTA	1101	8235	2316	816	981	1009	1024	974	1048	953	991	931	890	909	905	893	846	851	872	813	850
CCAGAATCAT	1101	21539	2320	933	1011	987	969	953	953	937	880	894	870	901	873	789	847	831	839	847	902
GTATGGGGGT	1101	11671	2324	414	471	454	442	469	445	414	458	448	413	388	400	395	430	412	424	387	414
CGGGCCAATC	1101	12054	2325	737	607	541	532	618	562	540	551	544	519	536	541	491	516	508	544	512	767
TTGCTTCTAA	1101	18652	2326	908	743	720	686	765	697	687	700	688	646	665	701	680	691	666	664	643	871
ATAGGCGAGG	1101	21580	2329	1013	747	748	758	758	767	731	668	717	675	635	650	665	602	644	607	657	903
GGAAAGTGAT	1101	11205	2329	840	820	793	740	779	721	746	718	691	686	727	698	645	715	671	703	662	820
GACCACCC	1101	17865	2332	400	478	414	438	465	418	417	426	396	379	399	433	405	412	386	452	387	489
ACCTTCGAGC	1101	7210	2333	393	372	378	407	367	367	360	372	390	317	401	373	357	338	343	322	310	408
GATGGGTGCC	1101	9363	2340	513	591	572	536	623	559	538	574	502	549	563	583	545	512	476	539	511	566
CAACCATCTT	1101	18034	2341	768	736	680	693	680	706	637	657	665	581	630	632	567	628	593	603	599	755
GACGGTTGGA	1101	19763	2345	787	732	763	703	751	698	677	717	725	686	670	743	640	651	668	662	629	760
AAGTCGCTGC	1101	17940	2346	235	239	244	212	264	241	224	238	223	236	205	239	237	231	200	203	206	252
TGGCAGCCAT	1101	18574	2346	587	621	591	611	655	640	618	586	608	590	569	634	582	547	550	587	572	679
CATGGGTTTT	1101	17651	2356	651	362	349	375	362	373	363	407	372	368	366	389	349	374	359	367	376	642
TTAAGGCGGT	1101	18024	2360	757	521	555	563	520	562	549	540	534	516	510	558	496	499	512	459	499	678
TAGGGGGATT	1101	12244	2363	794	753	691	682	784	683	689	630	623	593	601	661	564	593	595	623	580	685
TACGGTGCGG	1101	17303	2367	379	407	392	444	401	424	393	383	389	392	393	414	388	352	347	353	358	393
AATTTCGTTG	1101	24380	2374	611	638	652	612	662	556	604	610	594	543	564	574	566	555	568	576	558	619
ACGGTTTGGC	1101	20437	2379	387	376	410	383	370	376	377	372	358	339	372	360	314	365	332	331	344	408
TTGCATGGGG	1101	21915	2379	973	746	731	782	753	679	730	713	715	696	660	724	700	653	663	659	642	931
TAAAAGGACT	1101	13980	2385	696	713	704	693	764	698	693	678	660	651	670	644	609	616	592	630	610	710
TGGATTAGGA	1101	9744	2390	553	597	611	574	587	606	557	548	560	560	525	560	525	523	508	551	507	622
CAATCCGTG	1101	8145	2395	686	733	819	774	721	799	753	729	696	639	724	692	683	595	637	660	627	677
CTGCCTAGTA	1101	10451	2401	626	583	589	561	559	578	582	594	562	545	538	547	515	536	511	566	535	628
GTGAGATGGG	1101	15194	2402	812	710	692	687	686	699	662	706	687	645	641	678	644	639	628	664	632	809
CGTTTGGAAG	1101	11706	2404	912	980	1010	940	991	974	942	963	964	898	862	897	860	895	896	829	812	773
AAAGAGGGGA	1101	14579	2405	800	840	828	780	895	783	827	759	736	733	729	766	708	713	718	752	694	832
TTGTATTGCT	1101	16992	2418	733	714	659	644	704	656	667	678	613	644	657	628	603	609	651	619	585	758
AGTCAGTCCG	1101	11776	2420	203	188	235	201	180	232	213	182	229	206	189	196	177	183	187	151	187	183
CGTTTGTTGT	1101	18273	2422	604	645	598	630	672	613	590	599	588	578	568	635	566	552	556	605	519	657
ATTTTCTGCA	1101	8398	2432	790	800	787	739	756	727	699	708	728	671	683	704	670	665	644	671	640	756
ACCACGCCTG	1101	18370	2438	370	299	293	334	353	325	338	387	300	298	352	325	322	267	322	299	294	388
TGTTTGCCCT	1101	10717	2440	821	800	789	746	800	752	730	768	719	709	682	758	694	686	719	693	739	856
GGCGGGTA	1101	21651	2443	1060	946	956	983	942	973	918	902	866	865	848	897	856	818	814	794	807	1051
AAGGGGCCAT	1101	11444	2450	383	434	392	336	394	374	399	374	351	317	364	369	323	343	363	370	334	398
CGTCTGGTTC	1101	14250	2450	793	869	812	820	883	789	767	758	732	769	768	751	683	739	724	705	713	831
TGTTTGTTTT	1101	21406	2451	615	517	512	483	531	489	508	527	456	491	478	465	495	482	468	456	470	615
GAGGTCCTTT	1101	8091	2454	788	807	777	738	756	751	727	680	692	645	668	667	663	636	653	661	625	732
CTGAGCTTTA	1101	9553	2465	646	684	724	668	675	683	665	654	611	627	628	646	634	597	546	586	581	654
CCAACGGGAT	1101	13287	2484	875	895	854	833	837	812	783	800	783	799	755	812	754	757	719	782	709	846
TTATTAGGAG	1101	21558	2484	877	838	863	807	877	817	799	801	761	726	753	799	721	703	744	742	699	835
GGACACATAT	1101	12721	2485	1013	865	838	740	853	745	755	771	781	740	689	719	699	737	722	729	692	889
AAGCAGATTA	1101	17471	2493	867	795	782	767	792	742	677	737	733	737	669	751	720	698	653	697	710	912
TACAAATGTC	1101	20436	2496	69	34	62	68	49	57	31	45	41	48	59	49	29	35	16	57	40	43
AATTAGGAG	1101	11293	2496	669	666	734	731	722	685	720	726	665	616	670	644	612	574	571	596	575	670
GTAGGGAAGG	1101	19693	2505	660	767	742	737	754	703	731	686	692	672	667	674	664	680	694	651	652	722
CTATTCACAG	1101	22711	2513	886	796	786	783	782	724	733	750	682	661	669	668	698	672	667	664	659	854
TCGACGGGGG	1101	16382	2526	639	707	698	698	726	729	669	695	684	660	648	676	631	646	598	590	654	721
GACGGGGGGG	1101	13572	2528	340	262	302	257	267	283	293	260	252	249	261	263	255	240	212	252	234	352
AATAAATGCG	1101	12586	2535	696	652	621	608	613	576	588	583	612	571	563	548	568	556	539	539	540	633
GCTTTTGGGA	1101	23217	2549	666	464	454	442	493	459	472	445	486	440	460	436	472	423	439	429	426	639
GTCATTGTTT	1101	12032	2549	856	836	781	785	886	737	792	734	770	736	721	735	710	729	683	705	681	763
TTTTGTCAAA	1101	22628	2553	724	759	739	750	760	698	720	682	650	651	641	680	649	629	599	633	625	729
ATAAACTGG	1101	14509	2556	452	333	318	320	349	335	349	310	311	271	311	302	298	290	308	275	304	454
AGGTAGGGCT	1101	13804	2560	586	501	475	454	498	495	472	485	498	498	428	494	465	475	456	454	453	596
ATGGGAAGGA	1101	24045	2569	718	668	687	632	684	640	681	603	647	608	578	648	591	607	582	602	566	646
GCGTTTGTAT	1101	17075	2571	824	929	801	839	907	805	779	786	746	751	794	790	726	728	705	784	704	867
GGAAAGGGGT	1101	13002	2580	715	706	670	686	680	657	626	654	642	604	609	639	600	577	571	617	595	758
GTTGGGGGGC	1101	20640	2585	467	429	451	452	468	424	412	443	442	418	425	456	410	389	399	394	375	485
ATCGGGTACG	1101	19513	2593	667	713	672	702	724	654	636	693	668	631	634	628	644	610	564	573	561	676
CATCAGTTGT	1101	23905	2596	790	841	812	830	846	751	764	739	772	733	758	778	740	745	721	699	709	775
ATAGGTCGTT	1101	15918	2602	832	946	931	968	935	977	874	917	912	893	874	927	805	824	815	760	803	942
GGATAGGCAT	1101	10362	2606	929	988	1040	1055	1035	1000	913	1005	904	921	877	948	920	897	864	923	863	984
TTTTTTTCGT	1101	10262	2614	617	668	669	678	654	658	595	657	603	613	586	623	594	561	547	550	545	616
TACTCATTGT	1101	6854	2615	681	712	705	747	781	733	713	738	726	703	682	710	676	645	674	657	606	730
AAAATGGGGC	1101	19028	2618	441	337	353	344	307	331	290	334	334	303	314	321	321	281	272	303	295	454
GAGGAGTACC	1101	23616	2619	165	168	182	160	151	156	175	162	183	162	162	193	132	148	162	162	170	162
CGAAGGAAAA	1101	9172	2630	863	715	779	721	700	727	719	716	683	670	638	692	681	641	619	628	663	836
TGTTGTCAGT	1101	13135	2631	856	907	876	857	870	771	814	803	776	792	756	776	751	772	701	694	682	777
TGTGTGACTG	1101	23966	2638	144	146	160	139	150	116	121	105	128	114	123	146	137	134	126	129	128	153
TACGGGTGAG	1101	17484	2642	933	831	787	864	875	871	812	865	794	757	824	852	749	735	750	804	747	1006
GAGGGGGTAT	1101	15856	2647	859	933	910	861	934	836	861	861	828	789	863	852	759	789	789	751	735	872
ATGTGCATTT	1101	15330	2648	814	687	699	749	716	709	679	724	685	644	656	613	669	625	610	588	663	789
CGATTCGTAC	1101	12991	2650	501	515	463	466	514	429	457	444	404	393	431	422	445	388	386	437	387	499
GGAGGGGGAG	1101	15579	2650	543	726	658	695	746	713	718	695	636	628	659	663	634	619	605	634	641	663
GTTGGATTGG	1101	6872	2652	673	619	631	638	619	653	616	607	592	532	603	548	554	512	566	551	555	609
GGGGCAGAAT	1101	10465	2655	925	586	638	614	602	599	605	640	615	564	565	560	553	584	571	606	584	945
GAGTATATGT	1101	12706	2659	866	859	880	914	840	855	854	891	819	759	819	819	790	750	768	750	743	809
ATGTGGTGTC	1101	17635	2660	292	329	328	330	325	341	312	351	319	312	331	326	283	269	282	303	286	312
ATGCTTAGT	1101	16302	2661	800	780	817	783	856	811	771	817	765	742	787	783	700	720	725	689	674	864
TTTTTCTATG	1101	8116	2661	731	748	718	736	739	722	660	701	687	638	615	648	666	632	654	632	650	702
TGTGCAATG	1101	10020	2664	684	760	793	747	737	738	727	750	688	684	680	708	705	673	618	663	697	745
TTGCTGGGTC	1101	13299	2667	662	746	737	691	734	681	699	699	629	619	650	672	633	631	614	636	626	708
CGGTATTAAT	1101	9972	2671	938	991	990	971	946	958	961	931	903	900	937	897	830	861	810	852	817	930
CTATAAGTCT	1101	22093	2673	325	371	367	375	399	363	384	387	344	357	329	315	363	366	340	343	334	385
GCTTCTCCTT	1101	12605	2674	758	580	626	597	637	566	553	601	575	540	577	561	563	554	527	571	528	711
TGTTGAATGT	1101	18110	2681	799	823	838	833	849	831	780	791	810	732	724	787	731	754	713	744	733	852
TAATAGTTGT	1101	18507	2687	644	674	680	678	700	658	622	638	585	606	588	613	584	607	598	636	566	653
TACGGGGGGT	1101	10980	2690	929	476	500	539	509	518	490	514	524	497	516	535	516	560	523	530	535	981
AAACCCACAA	1101	8994	2697	867	411	395	468	422	481	446	453	477	408	438	495	487	394	409	454	458	847
ACTAGGTCAC	1101	9876	2707	864	868	890	864	925	803	814	835	795	783	810	803	782	827	751	813	730	926
TTATTTCAGT	1101	12152	2708	829	838	838	818	841	820	815	781	787	726	740	813	732	772	722	743	703	787
CGGACACATT	1101	13441	2714	887	716	689	652	667	616	646	622	628	546	557	575	520	545	559	573	547	849
AATCAGGACT	1101	12614	2719	664	607	665	762	684	680	622	707	724	707	694	741	665	647	602	523	653	717
TTCTGCTTCC	1101	17873	2721	977	1086	966	986	1030	993	996	965	965	930	910	966	879	897	896	932	823	1013
TGGGGGGGTA	1101	13227	2723	727	825	826	805	846	778	759	764	771	775	693	793	723	691	649	708	689	742
TTGGCATTTT	1101	21318	2724	650	613	635	662	643	666	613	619	605	595	578	601	575	518	536	547	558	697
GTTAATGAAA	1101	23045	2727	814	824	757	789	822	798	783	746	748	732	746	774	715	697	738	713	705	707
GGTGTGGGTT	1101	13594	2730	843	850	876	850	851	847	802	854	883	813	770	851	813	788	687	758	743	828
TTCTTGCCGG	1101	11491	2731	385	403	407	372	386	396	371	379	397	343	338	345	322	336	316	348	327	374
AATTGGGGGA	1101	17986	2732	761	712	727	740	761	701	709	738	699	717	731	769	667	669	679	672	677	762
CGTCAAAAGG	1101	16022	2733	954	952	972	944	929	893	890	859	884	860	845	910	820	836	778	776	852	952
TCGACAGTTA	1101	24428	2744	833	884	931	933	911	936	884	899	843	819	857	822	794	764	795	774	809	851
AAGGGAGCGA	1101	9205	2744	264	271	234	251	268	263	281	270	247	251	258	230	230	221	272	277	228	263
AAATAGAGTA	1101	9279	2744	806	830	842	834	842	832	804	778	785	726	754	768	795	696	684	728	706	852
GCCTTACTCA	1101	19506	2747	743	130	128	106	149	126	137	145	128	101	129	110	101	167	157	139	129	774
TGGGGTCAG	1101	23366	2757	835	818	889	865	822	805	748	753	777	715	753	757	701	695	683	699	739	764
AGATATGTTG	1101	10526	2759	617	644	625	602	642	638	604	591	613	563	581	610	593	582	579	597	574	606
ATGCTTGTGA	1101	13764	2769	791	922	935	950	958	924	916	897	863	853	879	875	845	827	786	847	784	797
CTGCGTAGGG	1101	11624	2770	667	377	382	414	452	389	425	405	388	399	422	486	405	380	385	410	413	695
CGTGGAACCC	1101	9333	2776	526	511	535	583	536	511	492	577	513	485	484	512	503	496	460	492	485	548
GCCGTTTACT	1101	10999	2784	624	525	477	520	499	495	477	494	418	506	499	492	483	523	455	450	464	613
TTTCTGTGTA	1101	15740	2785	819	791	837	824	806	801	733	824	726	793	740	768	722	718	680	687	681	794
TGCGTGGGGT	1101	10811	2785	903	779	779	817	723	729	706	742	680	692	668	662	693	663	597	643	631	849
AATAGCCGGG	1101	13956	2792	441	303	330	327	338	312	288	272	273	285	300	292	276	298	285	311	293	436
TAAATTTTTT	1101	6503	2801	593	676	658	620	643	630	626	662	616	566	584	543	556	566	531	566	589	616
TAAGCTGACC	1101	17344	2803	306	194	225	243	214	218	217	214	222	217	174	204	210	220	199	202	204	296
AGATTTTCGT	1101	12584	2806	593	450	435	444	420	397	337	390	496	451	526	596	399	595	337	325	383	394
ACTTGGGTAT	1101	8118	2810	965	952	1009	916	982	940	903	951	970	878	795	866	894	851	838	881	852	931
ATTAACCGAA	1101	13637	2810	798	896	839	845	853	842	757	816	768	781	765	798	778	762	718	753	749	823
ACCAATGCGT	1101	11652	2812	881	937	955	884	959	870	867	916	878	826	806	857	784	799	766	782	775	851
GTGTGAGATA	1101	22661	2813	727	826	787	807	820	759	793	794	710	714	713	733	734	732	684	738	698	742
CAACTAACTT	1101	21486	2818	815	723	729	698	723	698	681	681	661	641	659	673	609	642	614	621	650	824
TGAGATCCCT	1101	6374	2819	546	557	541	554	564	569	548	533	518	527	550	526	493	488	474	481	496	540
GGATAGTATG	1101	13154	2819	567	587	614	601	613	615	624	613	572	548	558	594	544	536	550	518	498	574
GTGCTACACG	1101	7437	2825	717	517	531	506	533	506	503	473	482	462	461	524	485	463	460	484	490	675
TTTGATTTCA	1101	16724	2827	713	718	684	696	715	666	657	711	643	607	645	619	610	646	616	618	607	666
CATAATAGGA	1101	12800	2828	791	812	850	768	832	764	764	802	742	731	739	727	750	739	700	758	700	828
TATGGCCGCC	1101	11507	2830	798	822	841	823	829	779	782	769	806	746	757	781	732	737	707	676	687	825
ATTGAGTGTT	1101	13900	2833	828	838	816	807	861	748	762	717	728	698	750	747	709	721	715	735	705	841
CGGGTGTCAT	1101	21404	2838	907	888	856	848	889	843	787	791	786	813	757	811	751	764	753	779	737	949
GCGGGGGGGA	1101	25073	2841	588	605	634	596	674	586	615	577	609	573	571	568	543	576	561	532	511	635
GCCAGACGTA	1101	13004	2844	514	477	457	462	483	487	479	465	409	437	478	472	390	430	457	436	415	506
GTGGGAGGGA	1101	7178	2847	458	557	524	514	560	533	487	507	517	510	465	496	478	458	451	491	453	505
AGTTCGTTAC	1101	12097	2861	880	888	913	834	870	820	827	816	795	829	784	830	794	806	716	771	739	878
TATGTGGT	1101	15705	2861	821	814	853	785	822	809	737	823	746	729	688	713	743	723	680	697	671	770
GATTCACCCA	1101	22131	2863	657	605	560	623	613	589	572	608	568	510	553	608	578	554	527	575	496	671
TGGGTAGGCG	1101	19827	2863	203	248	267	260	262	244	223	242	256	234	248	264	224	233	234	234	207	271
TTAGTTGGAG	1101	21561	2888	747	929	891	791	815	811	815	757	734	718	756	738	710	670	645	679	708	745
ACGTTGGGTC	1101	9583	2901	538	599	585	617	596	569	581	602	540	540	511	568	523	561	468	516	542	631
AAAAGCACCA	1101	17905	2906	685	561	568	564	578	565	502	525	531	521	505	525	478	498	473	518	514	680
CTTCGGTGGT	1101	21176	2908	353	332	361	354	354	310	336	344	334	308	326	328	294	301	291	284	310	321
TTCCTGTTCG	1101	24910	2914	775	764	751	760	772	711	714	736	695	651	694	698	695	692	616	682	592	746
ATAAAATGTT	1101	22496	2918	1027	888	861	844	881	794	794	790	806	765	695	777	743	728	734	736	722	1055
AATTAAATTT	1101	14849	2920	765	761	744	756	763	768	715	749	722	650	761	681	674	633	649	656	662	802
TTTTTGGGGG	1101	16093	2921	470	481	461	423	449	457	434	476	454	412	430	441	434	459	403	428	408	492
CCAGGGGGTT	1101	25230	2932	773	622	576	568	611	560	563	621	569	536	590	512	548	571	528	606	534	809
GGGATCTGGG	1101	17967	2935	799	718	749	748	756	725	675	696	713	689	667	744	677	699	673	678	664	833
GAATAAACAT	1101	22261	2940	818	655	640	595	665	591	602	573	634	592	578	647	596	573	571	602	538	745
TAAAATTCGA	1101	13627	2942	805	796	799	757	771	765	720	780	779	727	679	734	744	700	684	706	680	781
GGGGGTCTTT	1101	17306	2945	1105	1009	972	1023	1083	1000	935	943	954	972	881	1029	838	845	854	858	874	1173
TTGTTGTACG	1101	18941	2950	377	218	174	218	205	208	221	208	208	173	223	230	219	172	202	202	212	359
TCGTAGTTTT	1101	11210	2950	670	742	755	744	697	704	667	658	672	630	636	691	628	626	593	611	625	673
TGCTATTTCG	1101	13693	2956	765	655	692	708	707	697	687	700	718	595	629	620	591	593	635	549	617	786
TACCGGCTCT	1101	9667	2957	904	713	674	683	726	710	707	716	661	622	664	679	640	665	637	662	591	931
AAGTTTAGGG	1101	22633	2959	723	403	386	357	406	359	364	345	393	359	357	395	384	378	368	352	335	666
CATGTACTAT	1101	13741	2964	741	615	573	565	655	550	564	611	530	592	562	599	560	559	531	632	521	764
AAGATGCGGG	1101	13080	2974	749	298	301	290	326	284	296	335	282	295	291	279	308	271	309	328	336	740
TGAAGCTGCG	1101	13721	2980	287	201	252	236	246	245	240	255	287	244	258	242	263	235	234	212	213	263
GATGTGTGCT	1101	24753	2991	706	760	746	756	806	723	732	773	733	682	691	692	634	645	632	678	613	759
TTTCAGGGCG	1101	11908	2994	394	420	407	396	411	383	408	378	347	349	366	354	357	366	344	324	341	378
GCCATTGTCA	1101	10142	2994	817	673	706	718	682	698	686	676	638	609	618	621	664	623	573	636	605	788
TAGTGGGGTA	1101	13061	2998	763	837	796	787	879	809	834	847	773	754	828	812	782	777	737	762	701	843
GATTCCCAAT	1101	17656	2999	888	909	919	940	957	942	907	933	860	808	818	831	842	800	791	802	789	876
CGCTTGTGAG	1101	17528	3001	1069	1111	1088	1135	1081	1109	1037	1080	1065	1023	1039	1077	992	1000	903	982	929	1084
CAGCGATGCT	1101	15874	3002	1026	1070	1070	1003	1086	977	924	1063	1022	960	918	955	965	919	923	939	855	1038
AGAGTCGTCC	1101	24246	3003	598	618	623	651	624	647	638	639	585	548	539	555	549	560	530	535	565	580
AATACACATA	1101	22665	3009	1043	745	722	685	739	677	640	677	627	610	595	648	627	638	555	663	592	1028
ATACTAGTGT	1101	12305	3009	956	1002	1041	980	1001	939	966	961	1012	931	893	962	897	905	863	866	845	913
CGGTTTGGAC	1101	15346	3014	760	729	739	708	735	682	702	670	703	629	659	671	631	656	631	633	622	760
AACGTTCTCA	1101	19601	3018	863	728	646	646	705	636	649	578	608	593	608	629	593	598	618	610	601	894
TTGGGGGGAA	1101	17460	3018	798	713	724	752	744	714	655	731	701	661	640	719	637	634	627	649	648	794
TCGTAGCAC	1101	11773	3020	718	668	654	592	681	589	595	596	592	546	556	612	602	564	533	612	537	714
TTGCCTGGAT	1101	17491	3021	403	411	400	438	449	401	350	420	407	397	383	427	364	361	386	389	328	449
CAGGGCCATA	1101	18860	3023	972	886	895	802	892	847	867	891	895	777	833	821	775	812	838	801	792	1003
ATTTGATCGG	1101	19821	3023	591	593	586	631	640	617	565	588	627	595	543	590	544	563	553	558	523	640
ATTGGTGTTT	1101	16508	3027	899	999	1049	985	990	962	965	939	973	911	885	915	851	849	891	865	866	906
CAGGGGGGTC	1101	22370	3027	250	244	240	245	240	215	234	247	245	228	215	244	235	238	200	217	231	296
GTGGGTAAAG	1101	21159	3028	607	689	673	640	671	602	600	626	626	595	586	635	554	590	593	583	570	586
TCTAAAGGGT	1101	18741	3036	828	504	516	517	556	511	529	492	487	465	494	492	477	438	511	486	494	785
AGGTTCTAAG	1101	11726	3037	743	775	773	794	801	755	732	769	727	709	732	718	697	667	659	662	671	745
CCATTCCGCA	1101	14487	3039	731	711	720	695	750	696	665	718	659	681	643	673	657	630	599	645	587	739
TCAGCGGCGG	1101	6569	3040	720	767	762	733	728	711	664	747	726	670	643	656	637	610	613	604	663	673
CAAGGCAGTA	1101	25303	3043	585	644	647	687	658	633	638	674	610	565	618	606	598	566	573	546	561	560
AGGGCGTTCA	1101	16557	3046	921	907	892	884	945	849	844	829	846	817	810	851	784	839	793	830	807	919
TAAATTTTTT	1101	13462	3053	682	728	692	712	734	692	736	703	662	657	667	709	641	641	657	647	628	738
GGGAACATT	1101	14816	3056	904	847	872	839	847	830	775	823	788	714	743	753	753	707	745	703	710	868
CGATGAGGAA	1101	13117	3059	614	619	656	627	685	616	576	593	599	548	538	586	559	569	566	598	545	606
TAGGGCATTT	1101	13517	3059	723	633	642	613	718	631	574	585	647	603	554	664	588	594	639	595	532	725
GTTTCGAATG	1101	15054	3062	690	738	763	750	731	732	696	723	703	715	674	716	697	710	652	684	644	691
TGGTATCGAC	1101	21468	3066	791	784	793	751	808	763	748	744	730	718	700	725	692	701	690	683	707	764
AACGGGGATT	1101	18035	3066	1005	791	766	771	819	743	717	732	769	742	711	765	706	700	742	739	679	1002
GCTCCGTACG	1101	22864	3072	833	687	677	665	708	631	655	644	627	567	610	599	595	601	577	594	613	859
CGTTTGACTT	1101	13525	3074	915	937	962	903	875	910	881	913	861	839	838	855	761	820	771	790	791	836
ATCACAGTAT	1101	12471	3079	889	919	818	809	873	808	813	803	813	758	737	781	763	785	750	732	728	884
GAGCAGTGT	1101	7254	3080	641	740	745	750	738	716	692	754	735	650	706	659	667	604	601	625	616	631
AGAGATCTGG	1101	10118	3084	704	718	777	789	758	764	729	754	670	691	700	709	722	627	667	632	697	770
CAACTAGCCA	1101	14007	3085	654	723	728	673	712	685	646	688	619	595	611	605	625	596	607	614	622	684
CGTGTTGTAC	1101	15449	3088	800	742	750	783	734	754	733	733	704	668	692	687	672	654	621	664	680	857
GCTGCAGGCT	1101	17758	3088	220	266	265	291	242	243	226	262	220	223	217	256	248	252	248	213	214	213
TTTTGGGATT	1101	14319	3093	990	1109	1043	1013	1067	1005	986	961	989	898	973	987	925	929	883	899	857	1060
ATTAGGGATG	1101	15786	3093	704	643	650	625	679	613	615	625	608	571	592	615	586	608	597	606	547	749
GGCCGGGAAT	1101	11058	3096	983	804	846	840	820	797	812	793	809	795	777	763	803	711	737	734	717	1073
CGTAATCAGT	1101	18105	3098	635	705	690	665	672	671	637	679	702	631	622	659	606	614	590	572	588	661
TGGGGATGCT	1101	17505	3102	630	609	563	601	640	597	574	599	615	561	551	607	544	512	592	573	513	673
GGAGAAAGCG	1101	22840	3104	775	645	673	570	650	600	587	620	656	539	589	561	574	532	567	529	539	743
TTAGGGGGGA	1101	7598	3115	600	703	726	784	718	726	726	805	722	687	693	616	678	604	625	678	639	615
GAAGAAAGGC	1101	19317	3120	678	523	528	564	543	512	493	517	500	487	481	474	465	455	435	436	435	618
GGGTTCTCGG	1101	23045	3128	832	946	908	916	932	885	890	912	892	866	823	941	809	821	839	840	825	948
TTTGATTAT	1101	7676	3132	807	852	850	912	857	854	742	834	788	761	770	787	746	751	675	730	756	750
GAGGGGTTTA	1101	17039	3138	1198	675	671	671	655	664	615	664	671	580	597	618	626	638	592	619	642	1109
TGGGGGAGGT	1101	25045	3141	802	689	658	650	643	621	625	634	640	619	588	619	607	596	598	556	576	778
AATTGAGGGC	1101	15557	3145	347	192	167	141	191	167	147	169	164	153	180	199	184	161	158	153	162	357
GGCCGGGCCA	1101	22571	3151	723	724	802	721	734	708	690	727	718	690	681	680	633	667	646	650	679	755
CGAGTGGGTC	1101	22027	3153	332	343	354	338	372	348	366	346	380	322	323	307	347	308	309	342	336	361
AATATGCGT	1101	6512	3163	749	832	880	821	841	819	840	826	759	788	748	807	739	787	722	755	668	775
ATAACATTAA	1101	8469	3165	916	951	930	928	957	918	930	926	871	819	917	835	822	840	800	881	834	904
CGAGTTCCCG	1101	15931	3166	424	483	468	454	456	480	424	469	444	436	432	438	437	427	392	453	397	416
ACAACGTTGT	1101	9213	3172	559	600	593	575	526	586	530	605	541	514	485	510	493	489	460	456	505	556
ATTCGACTGC	1101	17969	3172	241	210	241	254	210	229	237	216	235	219	205	229	199	198	163	173	219	161
CGAGGGCGTT	1101	17522	3173	958	1002	956	909	1031	931	931	939	907	882	826	928	875	883	870	862	803	994
AGGAGCTATA	1101	19307	3175	784	877	874	893	918	825	818	819	775	778	751	806	748	758	756	751	755	823
TAGGGGTATT	1101	13312	3176	861	745	762	765	777	758	735	726	706	687	733	727	681	654	685	674	714	876
TTTTGACATT	1101	17465	3178	306	296	285	334	295	314	280	282	291	258	298	323	286	277	257	291	288	323
CCCTACCCAA	1101	21673	3183	721	812	762	750	795	736	699	737	699	624	679	767	686	670	678	704	650	758
CTTAAAGGAG	1101	23981	3184	824	846	794	805	846	854	755	839	745	715	748	726	739	714	706	730	676	859
TATGACGGCC	1101	13683	3190	277	267	296	259	290	245	277	294	265	270	258	262	266	269	247	260	238	283
GGATTGGAGC	1101	21582	3191	330	354	369	375	333	335	360	340	335	341	359	289	329	313	298	297	337	352
CATAAGATTC	1101	17970	3192	575	613	652	608	644	571	576	595	561	582	507	579	563	581	538	553	530	643
CTCAGTTTTC	1101	17393	3199	734	786	744	785	774	771	740	736	699	655	736	696	642	698	636	621	630	753
ACGGGGTGTG	1101	18052	3200	705	832	772	790	856	838	801	828	769	722	796	790	764	765	741	716	722	810
CAGGTTCTAA	1101	16950	3202	1062	1049	1028	989	1079	1004	926	1023	988	933	884	1016	952	971	871	961	884	1059
TTGTAGGCGG	1101	9337	3202	127	184	163	165	195	200	173	167	159	179	148	168	131	139	134	144	169	154
CGGGAAAG	1101	12432	3203	922	983	888	859	951	843	834	823	812	806	823	839	735	842	781	835	766	870
GGCTGGGGGG	1101	12957	3206	597	609	646	589	573	600	590	557	555	541	534	586	532	495	491	493	587	580
TCCCCCGGGC	1101	12910	3207	712	663	684	618	658	602	589	593	557	565	570	605	599	567	554	591	522	708
GTTATAAGCT	1101	14529	3210	753	855	772	813	830	774	770	804	719	737	809	752	700	723	704	743	680	796
TATAATGGAC	1101	13940	3211	452	465	457	444	442	446	425	430	394	417	431	408	409	395	389	387	395	457
CGTGCTGAGA	1101	8932	3214	870	842	901	874	826	830	812	874	809	781	775	816	826	791	745	768	754	860
AGGTATGACA	1101	23464	3216	631	698	662	622	659	605	664	612	652	593	600	616	594	588	608	594	599	632
TTTCTGCTGT	1101	11596	3219	847	859	846	808	881	818	839	856	807	793	775	807	751	703	731	726	746	806
TCTGACAGGG	1101	24845	3220	559	485	484	514	481	531	490	508	470	469	485	504	451	499	466	468	480	613
ATTCGACCGG	1101	14075	3223	93	93	94	97	93	95	73	90	95	95	89	91	94	77	80	83	105	90
GGCCAATTAG	1101	23726	3224	798	726	762	735	745	674	726	710	706	646	681	682	658	644	654	627	605	741
GTAATCCAGG	1101	24170	3225	942	907	920	837	925	866	827	916	819	817	835	824	813	847	803	825	715	903
TGGCATTTTT	1101	17948	3227	818	879	836	853	830	816	780	850	822	787	773	797	752	742	697	709	694	804
GGTGCCGGGA	1101	12572	3229	512	580	534	528	571	510	524	497	498	509	492	533	489	453	463	486	465	508
ACGCAATAC	1101	15363	3230	492	421	432	451	437	447	452	450	440	443	423	440	433	407	371	366	377	496
GCAAGCGTCA	1101	19937	3231	1028	839	832	863	864	804	797	808	748	742	788	776	789	761	737	738	702	1018
TTTAAGGCAC	1101	16324	3231	614	636	640	601	637	590	604	590	590	570	544	596	546	532	511	533	527	616
TCAGGGGCCT	1101	13327	3232	801	696	672	682	678	675	611	637	648	623	626	647	606	618	574	634	642	903
CCGGGGACTT	1101	14758	3234	772	614	588	557	618	558	573	600	555	532	570	523	519	537	523	554	529	848
CCAAGTAGTG	1101	10714	3235	734	731	760	713	736	725	772	720	706	667	646	681	658	667	619	656	602	711
AGCTGCCACT	1101	16959	3236	915	643	613	599	583	562	563	582	595	545	521	567	547	535	523	567	534	818
TCCGTCCTAT	1101	16465	3238	864	879	846	896	915	909	878	846	811	747	804	808	809	759	752	756	723	899
GGTTGGAATG	1101	15857	3239	574	554	535	508	577	544	544	545	491	527	509	531	476	508	506	485	462	596
GGGTAACGGG	1101	22190	3243	706	187	185	158	175	162	185	172	173	210	191	202	184	180	184	188	180	714
GCTGTACGCT	1101	12510	3244	966	771	740	738	805	715	702	784	735	730	690	685	698	715	664	692	708	951
AAGCCGAG	1101	10126	3244	766	377	399	350	336	379	387	331	287	318	350	328	307	335	315	314	321	693
ACGGCGCGAG	1101	19670	3244	900	966	892	927	941	871	854	881	841	834	858	906	848	844	777	833	789	917
ATCCAAGCCT	1101	7741	3250	734	724	686	678	707	709	645	693	671	635	692	630	626	642	634	611	593	755
AAGGGGGGGG	1101	15229	3255	793	662	631	636	647	634	633	661	645	573	621	610	594	584	592	599	647	754
TAATGCCAGC	1101	17984	3261	555	534	538	539	543	504	495	513	489	506	515	545	462	474	466	466	461	568
TTACCATGCG	1101	12795	3264	147	145	142	67	97	118	133	84	99	97	94	105	105	114	109	102	116	130
TTAAAACTGT	1101	9990	3267	298	314	290	273	293	293	275	282	261	247	307	254	244	251	258	239	283	331
GTTGAGGCTG	1101	13544	3268	261	228	248	219	258	220	248	254	238	235	223	206	206	221	219	214	205	228
CAACCTACAT	1101	24399	3270	880	913	889	906	876	847	817	852	830	805	789	798	815	813	771	816	766	868
TACCCTAAGT	1101	14314	3273	869	959	935	939	933	918	887	869	849	828	839	861	789	826	781	834	757	917
CAATTACCA	1101	8001	3277	807	570	593	593	619	591	559	613	600	556	560	608	572	553	565	577	581	828
CATGCACAAC	1101	14158	3282	893	510	558	506	542	519	442	503	525	479	453	484	524	502	428	513	452	851
GTAGGGTATA	1101	23574	3282	946	942	881	948	918	920	889	872	860	828	858	850	786	773	799	765	824	914
ACTGTATTCG	1101	22922	3293	660	696	713	704	685	658	637	674	635	586	600	599	591	603	564	602	540	649
GGGGGCATGG	1101	23214	3294	601	716	678	699	674	668	683	669	592	604	614	635	583	601	592	629	602	660
TTTAGGGTTT	1101	11355	3295	826	664	664	698	712	679	662	667	656	649	637	695	634	605	592	635	600	962
TAGTTGCAGG	1101	8704	3295	730	810	785	769	795	807	720	783	775	731	681	744	703	685	685	678	693	779
TGTTTCTAGT	1101	14191	3296	671	755	794	783	766	779	710	747	717	707	694	697	663	617	651	619	634	707
TAATTTTCGC	1101	19940	3301	494	535	489	484	509	526	490	497	488	454	489	499	487	440	460	454	448	517
GGAACTGCGA	1101	15697	3304	602	456	453	423	501	444	448	447	422	408	462	441	426	410	416	433	397	645
AGTTTTTGGG	1101	23276	3305	753	804	834	748	838	747	788	774	811	717	725	758	716	738	683	657	627	756
TTCCCATTGT	1101	17205	3308	812	860	882	851	855	864	864	850	812	766	834	868	763	771	772	755	793	865
GGGATTTGCC	1101	22790	3309	813	824	821	827	810	760	776	805	753	724	733	773	697	721	656	703	681	881
GGGATGGGTA	1101	8385	3315	666	702	692	699	684	654	642	686	702	636	663	665	633	612	609	658	581	693
TCACTGCGGA	1101	8061	3316	831	622	588	576	586	636	572	601	624	585	557	612	606	535	589	545	570	842
AACAGATCCG	1101	23090	3323	758	793	755	818	775	814	782	774	783	694	704	701	691	708	682	686	669	811
GCCGTTGTCG	1101	14435	3323	435	505	529	519	526	492	467	493	481	488	447	502	486	453	446	448	463	460
AAGGATGAGG	1101	14943	3328	631	657	686	723	714	677	683	704	649	622	664	678	654	630	590	625	602	632
AGACTTTACT	1101	8133	3333	761	672	694	669	635	682	646	683	684	617	656	651	675	586	558	590	630	771
AGGGTTGGCA	1101	12771	3335	723	648	620	592	648	591	595	636	570	538	592	579	567	510	543	565	543	722
TTAATAGATT	1101	9651	3339	811	810	834	836	877	844	801	884	816	784	777	826	846	846	706	814	716	840
GTCGTAATAT	1101	11924	3342	829	722	675	635	789	655	652	636	671	683	594	730	634	660	673	665	592	847
GGGGGGGAT	1101	9850	3348	852	835	897	867	825	837	816	838	810	768	770	816	834	758	719	765	743	871
TTTTTTTGGT	1101	12403	3350	786	877	880	818	896	784	816	759	764	753	742	755	697	713	728	729	706	818
CTAATGGCTC	1101	18626	3352	500	410	389	367	368	348	385	361	354	340	352	362	319	350	314	327	315	445
TTTCGCATCT	1101	12094	3353	958	718	748	716	736	688	680	705	686	648	667	656	580	615	599	585	655	925
CATACGGTAT	1101	21678	3362	1050	895	967	1008	950	943	921	933	864	866	898	893	875	816	814	809	844	1008
AATTCTTTAT	1101	20320	3363	846	926	852	851	932	854	848	897	849	825	840	850	755	795	787	773	746	867
ACAGACGTCA	1101	24844	3365	779	794	807	786	763	740	713	796	747	691	760	729	691	663	668	703	662	762
ATGGTATAAC	1101	13914	3370	837	948	946	871	885	818	788	836	818	793	790	841	842	778	738	765	751	846
CTAGCATCGC	1101	21049	3370	508	558	538	571	571	532	553	496	459	493	499	526	506	477	474	476	500	578
GACGTGTTT	1101	6313	3375	709	751	756	755	770	759	717	721	687	659	749	713	687	642	648	657	633	710
GGGATAGTGA	1101	11913	3375	541	549	550	522	550	507	559	524	503	473	535	507	516	504	467	494	495	552
ATTGACTCAG	1101	11276	3376	693	712	751	776	757	741	744	749	719	720	696	706	684	634	683	659	643	720
AGGGGTGTTT	1101	24125	3379	956	1012	1045	1002	993	942	851	867	884	848	777	871	848	783	797	820	769	865
GTCCTCGAGA	1101	20220	3382	870	889	763	846	859	794	793	817	777	740	734	791	715	716	730	720	705	938
GGGTAAACCG	1101	7892	3389	490	535	537	544	609	548	505	568	478	487	501	516	443	475	511	478	481	484
GGTTATGTGG	1101	13864	3390	648	775	810	736	775	705	718	708	708	662	692	711	696	669	665	648	656	649
CGGAGGGCAT	1101	14247	3390	965	868	845	803	847	817	794	871	824	777	765	766	804	772	720	757	769	1031
ACGAGTGCAG	1101	15310	3394	500	576	587	557	546	534	547	525	526	505	530	517	497	482	509	499	501	516
CGTTCAGATT	1101	10551	3398	850	925	911	871	901	839	825	841	817	808	802	867	780	800	737	781	772	875
TTGATGAAGT	1101	18003	3400	948	1028	966	984	996	1005	918	966	877	850	878	919	828	838	845	869	839	988
CCGGGTGGCG	1101	13725	3405	96	130	110	92	135	117	105	119	105	95	105	118	89	103	100	77	71	112
GAATCGGGTG	1101	12636	3409	725	516	526	518	520	518	498	509	537	500	476	549	498	499	466	499	485	749
AGGGCCGTA	1101	15961	3412	132	118	141	161	171	146	167	124	133	125	126	144	120	126	137	131	127	141
TATTTAGTCA	1101	12858	3413	703	731	691	652	700	658	640	633	647	607	645	578	584	575	600	616	571	625
TCGCATTGAT	1101	10254	3415	767	809	842	869	837	870	845	841	758	751	762	750	774	722	730	715	684	828
CGGGCCCACT	1101	19497	3416	885	380	377	379	404	388	358	414	405	399	344	337	394	384	390	355	350	858
CTAACACTA	1101	19428	3417	847	433	388	383	437	400	390	431	450	394	414	416	388	419	429	390	412	843
AGGTTGGGTA	1101	11960	3418	732	821	819	756	804	715	693	744	789	724	615	765	696	725	677	692	681	723
GTAATTGCTT	1101	6660	3422	694	504	531	491	501	460	472	485	458	456	458	451	457	443	451	474	445	733
TTTGCGCGCA	1101	13916	3422	736	772	752	749	805	737	705	728	745	714	616	703	678	685	679	693	647	834
GATAGAGTGA	1101	25160	3423	566	561	554	536	541	579	559	519	512	501	524	496	473	470	479	483	473	554
ACGGAGAAAG	1101	23515	3426	793	640	624	651	653	641	598	634	651	592	583	637	571	548	583	559	492	799
TTTAGGTTTC	1101	15030	3427	822	901	910	931	888	922	962	880	809	812	851	833	812	774	766	784	790	879
GGGGTGTATG	1101	22337	3428	683	721	650	656	726	638	647	637	642	622	595	632	612	640	619	610	571	749
TGCGGGAGGA	1101	9846	3429	728	766	802	766	758	730	742	700	728	693	717	705	708	711	678	720	667	753
GCTTTTTAGT	1101	11068	3429	866	872	911	858	842	852	853	870	787	788	760	772	771	778	728	765	753	856
GGTTGTGTGG	1101	11745	3434	648	662	657	643	697	610	630	621	627	589	585	625	581	566	579	587	593	701
GTCGGGTTGG	1101	23324	3434	900	748	705	673	658	679	695	740	625	627	627	631	601	618	567	656	638	879
GCCGCTTGG	1101	16292	3435	812	719	759	766	768	734	702	775	727	698	710	677	669	668	640	642	615	860
TATGGTGAGA	1101	23181	3436	715	851	835	780	828	771	780	743	739	688	746	738	698	690	679	725	694	728
ATATTTAGTG	1101	13015	3437	760	730	739	688	683	716	677	653	633	620	659	694	627	599	602	603	610	734
GAAGGAAGCA	1101	14281	3437	679	751	707	771	771	759	703	707	698	676	681	713	638	599	667	631	635	791
ACTTTCGCG	1101	13826	3439	458	513	496	499	532	515	447	509	478	461	468	447	450	469	474	443	423	514
TGTAGTATCA	1101	17468	3441	431	418	430	452	443	416	387	440	431	406	421	438	389	394	372	386	351	409
AGAAGTAAGT	1101	13874	3446	878	869	936	916	855	882	892	843	820	823	843	847	814	793	748	773	764	830
CGCTGGGA	1101	13332	3446	657	659	656	679	684	681	668	667	654	629	628	646	624	590	586	591	619	690
TGGTGGCCAG	1101	9867	3450	937	1046	1030	1037	1036	1031	1044	1000	955	939	970	1003	885	886	908	910	896	930
AACCCCTGGA	1101	16350	3453	778	785	813	767	755	721	723	769	723	714	709	709	718	709	633	705	644	799
GGGAGGGAGC	1101	20104	3454	830	788	770	727	756	689	712	705	675	692	679	744	666	710	647	664	705	876
TAAGTTGGAT	1101	13274	3455	885	941	993	921	855	882	877	877	859	836	816	816	797	765	764	807	810	877
GGTATGAGTA	1101	13803	3455	415	462	508	489	485	483	506	503	458	453	464	452	461	427	414	413	425	462
AAGGCGCTG	1101	10016	3460	538	558	567	504	537	521	531	517	480	460	470	480	477	486	486	504	469	547
TTGCAAGAAG	1101	12278	3460	941	949	933	871	923	890	842	880	899	843	804	921	851	811	763	794	807	933
GGTCCGAAAA	1101	18132	3467	437	475	444	437	470	437	421	402	431	427	394	421	387	423	398	416	404	462
AATATCAACC	1101	18958	3468	546	611	613	600	582	605	521	625	532	531	536	543	545	547	511	507	500	598
TTGGAGTGGT	1101	7992	3469	728	763	824	784	773	783	748	677	759	710	736	699	672	694	638	646	626	734
TTGAATTTGA	1101	24107	3469	777	759	756	757	731	738	727	731	715	634	708	708	674	692	667	689	641	737
ACGCCGAGCT	1101	13842	3470	403	331	311	305	371	274	340	237	280	305	308	309	248	271	301	318	286	394
AAAAAAATGG	1101	15458	3473	935	693	720	729	738	676	679	632	680	642	655	702	602	638	639	613	625	956
AAGGCGGCGG	1101	16691	3475	658	620	590	609	597	586	521	572	601	577	538	594	504	582	537	567	524	659
GAATCTATAA	1101	9633	3476	835	859	835	820	856	842	776	836	818	760	801	772	766	781	742	788	729	886
CTTCTTGATT	1101	17039	3479	874	906	855	848	927	922	870	889	840	819	871	869	803	834	772	838	755	932
ACGGAGAAGG	1101	13366	3480	706	786	771	679	682	698	664	695	700	680	623	714	624	647	604	670	637	737
GGTTCGGGAT	1101	6761	3480	793	904	844	876	837	839	818	863	795	761	819	821	743	760	702	750	724	767
ATATGACGGG	1101	24481	3481	648	239	275	282	280	283	275	280	283	257	296	297	266	274	309	294	267	725
CGGTCGTCT	1101	23282	3481	152	144	134	138	133	140	118	148	156	132	164	148	148	133	111	131	95	147
TCATGCTATG	1101	11925	3483	993	1101	1095	1070	1048	1056	1027	990	992	969	972	1011	877	874	899	875	925	978
CGCGTTTGGC	1101	12166	3484	398	428	478	441	469	400	391	428	409	399	409	419	407	412	356	403	342	412
CAGTTGATCA	1101	5808	3484	650	663	676	695	679	660	678	664	620	623	671	666	634	594	582	576	566	665
ATGGATTGAA	1101	24089	3485	680	622	657	605	636	593	584	627	595	567	529	559	541	561	559	549	510	701
GGCCTAAGTG	1101	6913	3488	642	640	631	617	645	645	607	634	584	549	586	558	540	537	564	551	582	678
TTGACTTTGT	1101	25737	3488	874	889	920	795	919	804	834	843	810	817	728	808	832	796	765	819	739	857
CAGGCTGTTT	1101	23160	3489	757	844	854	860	838	811	786	827	817	734	735	781	733	752	747	753	703	753
AATTTTGACA	1101	18027	3491	776	762	762	794	735	756	692	807	736	750	722	752	718	685	630	697	650	747
TTTCAGTTGT	1101	10569	3491	758	814	879	861	813	812	820	813	785	732	791	745	726	744	717	697	707	754
TGTGTTGTAT	1101	17714	3491	915	1005	955	1003	976	964	924	958	856	877	914	909	799	835	825	869	827	955
CTAAACGGCC	1101	8064	3494	666	544	521	526	562	559	525	563	530	527	564	554	534	513	532	525	497	658
TATGAGTGGG	1101	17360	3496	865	766	804	821	737	805	727	781	765	709	731	716	690	729	688	697	727	901
GGTCATCGGG	1101	19409	3497	625	363	435	403	404	393	417	415	409	356	378	365	353	378	356	379	369	625
GTTATCACGT	1101	15503	3500	975	909	899	857	942	883	810	874	859	841	825	859	822	804	778	797	758	1012
AGGGAGGAGT	1101	18470	3503	769	807	793	741	805	716	747	742	767	675	686	729	700	713	687	700	640	754
CACTAGTGCG	1101	9950	3506	734	767	771	784	846	758	829	757	784	728	739	760	742	663	692	714	671	760
TTATCCTGTT	1101	12211	3506	689	636	637	692	655	629	647	628	603	570	620	620	598	591	559	593	557	701
GATTTTATTT	1101	16499	3506	824	873	892	899	837	875	837	867	829	775	791	799	768	766	729	749	766	809
ATCATTTTGC	1101	25571	3514	501	497	497	556	491	482	486	457	479	446	488	420	387	435	401	431	414	446
GAGGGGGCGA	1101	14869	3514	395	494	509	528	530	501	474	468	486	466	455	465	435	444	442	433	431	432
TTGAAAAAAG	1101	25292	3516	822	789	830	737	822	709	758	772	773	731	741	715	729	709	705	688	671	850
TTTACCTGCG	1101	13301	3522	642	730	683	668	739	676	672	621	637	643	608	656	587	615	617	618	594	642
TTTCGTATAA	1101	17807	3523	785	816	811	815	771	829	784	785	723	723	714	750	716	707	653	727	702	733
AAGACGTTTG	1101	10280	3527	307	302	316	309	300	317	296	270	298	276	309	289	261	278	252	304	319	298
GGTGTAGTGG	1101	21473	3527	627	659	650	676	680	664	582	607	606	634	583	596	587	588	558	592	594	626
CCTAGTGTCG	1101	17872	3530	322	363	365	379	413	376	340	351	328	334	358	368	314	336	304	325	299	360
TCGGCGGGTT	1101	15744	3530	957	531	560	490	525	524	540	530	530	538	512	523	513	541	538	524	500	1024
TCCCCAGTTT	1101	19546	3532	618	650	665	668	630	670	631	626	589	571	572	590	581	559	543	579	561	612
CCCAGATTGA	1101	6335	3532	639	636	646	664	686	685	619	664	592	598	600	666	627	522	563	525	553	717
ACTCGAGGTC	1101	22241	3533	666	670	629	637	702	596	605	631	572	580	572	591	573	603	561	592	542	665
ACTCGTCATC	1101	12638	3533	811	780	776	724	755	709	694	743	681	644	680	713	656	638	692	676	594	819
GCAGTGTTTT	1101	25847	3539	673	507	519	488	542	504	528	487	470	449	451	458	466	438	455	505	437	670
TAAATGACCC	1101	6925	3540	568	553	602	527	599	591	532	593	520	535	529	544	511	523	452	491	525	522
CGAAGGTGCC	1101	13371	3540	640	647	646	604	645	597	575	585	617	570	580	621	563	553	551	565	571	676
AGGACAGGGG	1101	24325	3541	494	330	349	340	350	339	351	387	366	322	317	331	334	322	335	268	333	480
GATCCGAGTG	1101	17165	3543	683	657	611	598	653	606	606	556	560	546	543	575	545	531	574	558	549	736
TTGGGGTGGT	1101	6356	3545	749	831	811	781	808	747	745	715	713	684	690	704	757	704	674	678	655	718
GTGCAAGGAA	1101	7794	3548	768	808	821	808	805	752	784	751	754	713	731	769	696	682	669	680	702	815
CGGGGCAGAT	1101	25483	3551	712	659	719	672	645	652	655	709	650	609	651	613	565	623	568	586	583	679
CCGGTTAGGG	1101	23371	3552	562	480	449	507	478	427	447	450	418	437	438	430	448	408	403	411	447	507
GGAAGTATTT	1101	20006	3552	847	937	899	869	950	815	823	885	814	814	792	810	807	800	741	778	695	865
GCTTGAAGGG	1101	14565	3553	852	708	710	715	723	700	667	660	700	648	661	622	650	653	592	648	606	896
TTTTACCTAT	1101	24518	3553	824	781	823	789	865	791	761	784	734	722	698	747	747	705	673	722	654	765
TCCCACTTTT	1101	12884	3554	761	754	763	797	773	749	717	770	755	695	721	692	660	655	656	669	673	746
TACTTAAAAT	1101	21533	3556	828	796	738	765	808	726	765	694	692	711	659	729	676	659	669	678	672	790
CTAACCGATG	1101	19757	3559	763	540	551	506	520	476	511	538	511	492	464	498	517	485	520	491	509	769
TGAGGGGGGA	1101	6801	3561	528	586	649	569	614	576	581	559	561	526	558	562	558	534	483	526	500	524
AGCACGAATA	1101	14495	3562	796	288	321	314	338	317	289	336	353	293	287	335	321	327	316	325	329	844
TGGTAGTACG	1101	11830	3563	601	613	590	542	577	537	527	548	523	483	472	479	494	463	491	479	479	517
TAAGGGGTGA	1101	15038	3563	956	881	812	824	887	872	809	845	812	769	790	793	737	760	774	744	717	932
GATGGGGAGG	1101	15266	3566	729	779	796	793	808	783	783	734	723	693	765	732	732	700	709	706	733	743
GCATCGAAGC	1101	24178	3570	598	510	538	512	507	542	492	494	544	463	479	455	465	474	451	478	460	575
TCGGGTCTGA	1101	25836	3572	656	520	555	509	529	500	521	537	519	490	492	494	477	491	484	531	480	645
GTGGATAGCA	1101	15907	3576	708	719	753	743	756	751	764	729	655	629	712	662	615	615	639	637	690	730
GGACGGTAAC	1101	12043	3578	852	720	700	658	736	665	675	628	660	622	612	641	630	596	614	601	574	836
TAAAGTCGTT	1101	7217	3581	870	851	832	787	755	785	733	793	690	679	691	647	696	684	640	672	670	811
CGGCGAAGAA	1101	24333	3581	667	649	653	693	700	681	651	669	703	618	674	626	595	607	611	588	554	672
GGGGTTGATG	1101	21992	3584	793	981	966	928	950	865	813	889	872	845	809	894	837	840	808	802	757	870
GGGTTAACCA	1101	7536	3589	897	1007	967	1036	1020	948	893	1037	925	892	900	879	848	854	851	824	812	970
AATGTACTCT	1101	19122	3592	1064	912	834	802	857	809	807	739	766	756	782	807	753	772	730	751	746	1103
CGGGAGTAGG	1101	11126	3594	731	815	840	822	847	825	850	792	775	758	779	740	754	689	758	720	751	776
TTTCAGGTC	1101	10664	3594	579	608	593	596	620	582	572	577	556	515	532	565	556	514	505	572	524	606
ACTCTGTGAC	1101	6616	3595	639	639	667	618	670	632	627	645	630	565	587	620	603	571	530	566	562	639
TAAAGTAGTC	1101	10052	3600	227	232	218	215	238	233	195	203	232	231	196	212	198	206	175	235	190	222
TACCTATGGG	1101	15824	3602	836	835	844	776	858	783	818	794	760	763	783	759	781	742	760	751	693	855
TTTTTTGGTG	1101	15503	3605	663	752	722	749	740	713	660	700	668	653	634	669	643	656	599	649	631	683
TTTATGTCTA	1101	15991	3606	926	843	842	848	829	835	800	824	768	747	743	781	717	746	706	726	776	957
TTCAGACATA	1101	9186	3606	851	850	869	790	820	762	724	755	733	696	677	750	722	737	705	705	714	843
CCTAGGCTGT	1101	18455	3607	655	691	721	652	654	665	671	664	664	621	643	605	623	632	579	580	593	675
CGATGAGTTG	1101	18497	3608	524	541	548	554	517	533	499	480	481	462	474	504	455	430	439	450	490	515
GGTTTTGGC	1101	11960	3609	396	321	324	323	337	325	317	321	337	320	281	317	294	307	299	305	300	451
AGCTATGCTT	1101	11506	3614	983	1053	1083	1062	1080	1057	1057	1019	1011	957	1004	1016	982	935	934	931	919	1042
GACCGATGGG	1101	21731	3614	977	990	1031	988	1011	894	910	973	923	888	892	905	875	845	846	868	871	1002
TGATGCAACT	1101	12147	3623	643	546	510	481	494	488	475	502	468	415	515	489	463	423	422	437	449	622
TAAGGCTAAC	1101	16466	3624	809	853	817	814	853	838	786	771	756	738	733	773	689	699	746	716	735	863
TAGCAGCTTT	1101	8361	3630	884	908	903	925	944	896	876	877	864	795	841	812	791	786	815	780	778	816
ATGTTAGTAA	1101	19181	3632	894	1022	949	930	981	917	863	859	873	910	848	939	818	850	834	820	837	929
AGGGGTGACT	1101	17892	3632	848	811	806	799	823	778	782	752	740	721	772	765	693	693	664	719	685	789
ATACATTTAA	1101	11250	3635	923	878	832	821	885	864	788	813	827	762	748	786	802	759	724	807	738	1058
TAGGGATGAA	1101	14565	3636	764	692	736	737	711	702	650	704	625	621	626	622	653	617	587	579	606	743
TTTTGTGGGC	1101	13312	3643	369	402	340	341	384	324	341	334	344	321	334	325	286	338	318	332	303	420
AGATTGTGCC	1101	24760	3644	615	541	498	518	527	503	506	535	510	495	509	474	491	462	455	479	465	646
ACAGACGGCT	1101	13737	3645	85	104	90	76	116	82	112	69	92	68	91	106	67	72	79	108	72	120
ATATGTCTGA	1101	20650	3646	856	778	788	798	848	733	745	760	737	723	700	744	668	682	689	655	633	901
GTCACGGAGC	1101	14645	3647	727	302	326	341	353	332	334	368	338	327	354	364	339	315	320	331	317	796
AAAGGGTTAA	1101	19103	3650	909	916	944	962	960	928	911	884	848	835	848	912	842	797	782	839	817	1024
GGGAAAGCGG	1101	17595	3650	422	359	339	332	381	307	362	332	324	321	319	337	322	294	298	360	306	492
TTTTTGCTAA	1101	16338	3651	966	887	887	912	918	874	879	881	872	819	823	881	821	796	798	758	804	967
ACACTTGAC	1101	23367	3652	783	545	555	554	556	551	532	543	506	470	516	513	506	468	442	487	513	750
CAGAGTATTC	1101	19989	3659	534	574	557	578	571	570	554	570	516	484	533	522	495	514	504	481	513	592
TAGGGGTTTG	1101	21438	3660	742	646	645	649	658	652	599	609	622	599	611	628	591	584	573	592	611	733
AGGACATCCA	1101	17333	3661	824	868	788	781	821	767	758	837	782	728	775	792	674	721	735	746	689	843
CGTATCTTAA	1101	11770	3663	854	947	949	899	903	897	884	874	834	823	811	821	780	757	778	780	783	895
GCGACGACTT	1101	7106	3667	841	434	493	418	461	431	456	465	470	445	466	446	461	470	437	475	475	835
GAGTCGGGGG	1101	22560	3667	695	615	624	606	647	582	602	619	621	522	517	582	562	581	550	575	551	692
ATCCTCATAG	1101	25313	3667	871	867	894	839	854	791	807	828	795	801	764	784	800	731	718	749	745	833
TTGGTTATGT	1101	16988	3671	806	855	838	805	855	759	769	797	773	776	768	762	738	696	679	687	673	783
CCAAGAGAGT	1101	17200	3671	882	899	896	878	878	790	771	810	813	789	722	787	754	761	718	746	703	861
AAGAAGGGAA	1101	16446	3672	901	867	729	775	787	720	718	682	712	693	674	738	671	645	666	686	695	874
GACGAATGCT	1101	19015	3674	627	611	670	624	630	611	536	561	552	539	529	595	527	518	500	506	514	628
TTCTTTTTGC	1101	17462	3675	352	394	345	363	370	326	408	397	365	327	355	364	311	338	335	319	280	404
GGGGGGTAGA	1101	15779	3680	816	878	855	885	917	891	840	918	879	818	838	830	836	754	816	751	767	812
CATGAGGGT	1101	15358	3683	770	459	452	447	514	455	446	478	450	480	454	505	466	421	467	453	478	868
TGACGTTATG	1101	10305	3687	367	343	338	333	343	353	322	328	304	317	327	335	334	355	313	320	309	343
TTAATTATTG	1101	19148	3688	554	591	627	596	614	545	545	547	543	521	497	530	533	536	514	519	512	615
AACTGGCGGA	1101	14062	3688	818	863	907	847	889	829	785	865	877	803	832	806	799	820	714	757	742	871
TGGGGTAGGA	1101	16556	3691	814	777	802	790	839	773	767	765	759	733	762	781	714	707	705	702	691	812
AAGATTGAGC	1101	16771	3692	336	316	324	314	335	328	338	305	336	331	306	323	327	307	299	311	321	379
GTCCACGGTC	1101	15063	3693	247	88	61	95	85	97	95	68	93	76	114	98	81	97	88	86	88	274
GCCAGCGTTT	1101	24206	3696	1016	947	1004	919	965	868	906	901	924	878	872	900	846	898	813	880	827	972
ACGTTGGATG	1101	17383	3696	918	969	951	956	970	901	923	898	890	823	863	860	796	839	824	826	822	895
ATGACGGGTC	1101	17959	3698	366	199	262	268	217	252	249	257	292	241	209	233	216	225	215	222	236	349
CTGTATGCCG	1101	11000	3699	17	65525	21	23	65530	65523	4	7	12	14	5	21	37	65512	17	65519	15	17
GGATCCGTTA	1101	16512	3702	947	1034	1037	1005	1018	997	907	1017	961	879	842	889	905	920	855	910	868	1003
ACTTTCATCC	1101	16996	3707	423	457	489	536	473	504	451	453	417	440	427	454	387	394	383	389	436	443
CACGTGCTTC	1101	10180	3711	675	516	524	551	578	520	502	531	527	488	509	510	490	530	505	523	518	622
GGAGGGAGAC	1101	17050	3711	636	686	674	659	684	646	606	626	636	600	600	651	584	590	549	582	530	692
GTATTACGCC	1101	13158	3720	601	421	476	405	427	387	414	436	419	397	384	434	438	399	401	396	424	595
AAGTTGCAAG	1101	18900	3721	887	940	879	887	924	873	893	896	858	815	846	847	823	827	804	835	755	897
TACACTGGAG	1101	12545	3722	737	599	594	554	610	556	542	603	578	562	550	545	557	540	534	551	529	729
TTAAATCTTT	1101	6737	3724	763	786	760	697	802	685	681	702	725	658	675	645	643	679	621	644	575	743
AAGGCAGCAT	1101	16901	3731	998	1043	1002	1014	1023	991	899	953	943	922	889	941	849	896	866	852	861	1037
AGTAGGTACC	1101	13480	3732	533	556	564	497	576	526	530	517	517	495	508	568	463	497	521	522	486	600
CGGTCCATAG	1101	22028	3733	949	951	989	1009	1036	936	935	989	932	919	942	963	924	892	817	892	855	976
ATCCATTGGA	1101	11096	3733	484	507	508	552	554	562	527	520	493	512	535	506	495	476	510	451	486	539
CGGTCATTTA	1101	18632	3735	753	787	770	784	824	762	770	741	742	696	716	749	660	678	709	702	698	861
ACGAAGGTCT	1101	9857	3736	555	576	584	598	648	584	559	556	563	525	529	572	523	510	508	534	488	606
GTTAAACAGG	1101	10538	3736	569	525	526	550	544	555	520	498	507	482	506	511	487	468	496	499	492	556
TACGGTCCAT	1101	8965	3738	996	897	913	860	958	915	882	884	895	834	776	836	840	778	827	819	826	1017
TCGAGGGATA	1101	12875	3738	709	609	615	567	630	615	566	622	603	563	574	609	586	559	536	507	529	716
TAACGGGCTT	1101	17445	3744	977	107	141	121	137	133	143	146	127	157	144	169	125	168	178	186	186	1053
ACTTAAATAT	1101	13043	3751	689	672	676	694	720	676	641	658	642	610	596	609	591	538	537	588	613	657
TATTAAGGCA	1101	16498	3753	703	651	698	672	675	658	663	662	654	620	613	669	613	589	606	585	612	725
CTACTTTAAG	1101	6683	3757	913	1047	1051	1006	1066	1028	992	1004	961	952	938	964	902	906	905	867	852	982
CTGGGTTCCC	1101	14688	3758	858	899	926	964	924	961	888	910	854	813	875	874	777	811	789	797	789	903
AGCACGTGTG	1101	14733	3762	972	929	955	961	951	993	899	966	932	902	895	906	855	847	792	846	823	986
AGGGAATTAG	1101	15960	3763	921	875	911	863	893	873	837	865	862	820	820	873	823	762	752	781	785	991
GGGCACTGTT	1101	12733	3763	525	447	478	441	470	426	397	424	449	389	422	418	405	423	436	381	407	537
CTAACGCCAA	1101	17553	3767	774	838	845	799	848	784	792	787	781	726	761	792	730	735	711	770	739	853
CTAAGTACTT	1101	16728	3767	729	754	768	751	755	724	722	740	714	672	680	696	686	686	604	661	637	754
ATCGGGGCGT	1101	17758	3767	686	729	717	704	723	707	682	695	673	616	679	704	667	648	604	680	671	801
AGGGAGGCCG	1101	17475	3769	85	102	120	132	136	118	101	102	113	119	130	139	104	103	105	122	112	121
GACAGAGGAG	1101	16490	3769	1034	1047	1001	1030	1006	1024	908	972	930	931	958	975	903	901	793	894	834	963
GGCAGAGGTG	1101	14477	3773	713	601	580	589	621	592	589	605	564	544	533	574	558	577	533	536	523	703
ACAAAGGTTG	1101	17969	3778	793	788	826	834	831	842	774	841	801	745	726	790	761	729	744	743	697	837
TATAGTTTT	1101	10607	3780	872	938	1016	1006	1000	984	964	969	912	913	912	928	882	855	866	838	814	868
ATTGCCTGTT	1101	22606	3781	582	443	456	486	401	460	461	455	415	415	430	454	448	400	405	415	393	582
GGGGGGGTGA	1101	16333	3782	605	593	663	608	608	562	554	608	618	549	532	581	566	542	501	545	566	607
TAAAAGAGGT	1101	10900	3782	1071	861	880	875	867	840	810	844	818	807	794	819	806	809	740	790	787	1012
ATCACGCGGC	1101	19904	3782	433	137	149	165	144	139	138	161	165	176	138	156	167	179	139	191	178	407
ACGGGGAAAT	1101	14143	3783	894	287	322	318	316	355	292	328	286	299	345	304	347	350	287	312	315	889
TGGACCAGGC	1101	11907	3784	404	426	460	401	385	395	378	402	399	408	365	374	368	355	347	387	380	407
ACTTGAACTT	1101	23032	3788	673	581	576	556	621	571	615	599	554	481	548	517	525	505	500	529	519	695
ATGAGAAGGA	1101	21632	3791	838	970	927	1001	965	882	882	909	863	817	809	821	845	805	785	828	758	856
TATCTGTCCC	1101	17343	3791	933	852	770	773	832	753	741	731	742	726	742	750	721	719	685	741	622	943
TGGGGGTGAG	1101	23301	3794	973	986	1000	883	962	842	890	903	893	854	825	883	824	828	785	812	788	950
TAAGGCAGTC	1101	6256	3795	165	204	186	188	180	194	184	173	182	171	173	181	135	157	194	189	165	186
TGACCCGGGT	1101	23586	3799	809	687	698	742	673	647	642	658	633	599	657	584	620	582	593	586	611	746
GGTAGACTGG	1101	22477	3803	623	639	663	691	678	641	605	632	674	612	609	621	621	563	570	568	522	651
ATCCCTGGAA	1101	7831	3804	856	908	843	884	929	850	800	862	813	786	815	827	772	782	780	808	686	866
TAGGGGAAAG	1101	17475	3810	976	1000	938	984	1025	946	930	976	924	948	895	993	862	862	837	863	827	986
ACTTGGATC	1101	10301	3813	772	634	641	612	592	661	606	638	591	578	572	611	625	557	533	608	574	722
TTTTAAGCAA	1101	19362	3815	732	810	760	771	795	757	772	712	742	714	701	764	678	681	688	665	699	771
GTTTTTCTAC	1101	12678	3816	803	788	798	773	810	783	781	771	729	724	706	736	737	718	663	715	662	801
AAACGGCGTG	1101	12241	3817	808	879	862	788	901	798	798	847	846	764	743	804	796	784	765	753	687	830
CCCGGGATGG	1101	6364	3818	816	819	834	832	824	858	798	816	811	752	785	785	730	743	756	694	756	819
GCAAACCTTT	1101	22497	3823	670	674	641	615	626	636	581	597	615	556	568	576	575	507	551	574	551	720
GAATACCCCG	1101	20399	3824	602	671	654	620	664	591	596	617	615	572	600	649	575	564	592	570	551	641
GTCCACATTT	1101	20063	3828	706	739	729	708	716	688	658	662	635	620	644	677	623	643	580	621	660	714
TCAAAAAGT	1101	19382	3831	1052	1003	984	987	1045	882	953	943	956	922	925	939	852	843	858	857	848	1075
TGGGGGGAGA	1101	9955	3834	602	662	677	700	698	678	704	676	638	635	649	690	642	627	610	608	561	613
TATGGGGGGG	1101	14779	3836	227	259	269	278	256	261	257	304	230	235	247	258	218	227	236	234	236	267
GACCATAGCC	1101	17080	3836	737	721	732	730	730	754	658	723	673	691	654	659	612	641	606	646	602	725
AACTGCTCGG	1101	18690	3839	723	667	656	630	650	647	638	645	615	621	590	603	573	573	567	589	545	750
GTGGCAGGAG	1101	15070	3843	898	1015	1045	970	992	957	985	974	925	913	900	888	872	868	817	868	847	911
ATTTCAATAC	1101	12333	3843	473	508	461	460	477	424	454	427	421	423	392	437	389	420	391	409	408	454
TATTTTCCGC	1101	22350	3846	617	638	645	595	641	573	573	565	577	545	542	586	568	565	539	569	507	610
TTAAATCTTT	1101	7153	3849	660	672	670	743	683	745	646	715	702	656	681	669	616	634	557	558	617	663
GGCGACACAG	1101	24763	3849	919	926	929	910	913	890	876	917	871	850	838	871	865	791	786	844	771	882
CTTGAGGGGC	1101	17796	3850	474	359	434	383	387	400	305	412	392	373	347	328	382	347	296	354	376	455
ATGGTTTGGG	1101	19144	3851	834	637	659	677	718	640	625	651	604	593	642	642	632	631	539	559	614	757
AAGTCGGTGG	1101	15194	3851	631	648	646	645	684	606	595	597	614	618	585	629	635	577	569	585	544	682
ATGTTAAGTA	1101	14919	3852	768	865	854	869	886	855	815	837	836	820	809	855	751	767	772	756	776	858
TTTTAAAGTG	1101	10665	3854	600	630	613	616	593	601	611	626	580	524	550	611	539	527	545	577	497	611
CCCAATCAGG	1101	21043	3859	827	866	863	919	870	867	824	853	832	811	801	858	774	745	720	777	783	905
TTGGGTGCTC	1101	13604	3863	713	727	752	712	731	741	679	738	696	688	668	681	648	636	601	625	649	648
CTTTACTCGT	1101	13737	3869	1000	964	956	881	968	858	858	923	937	879	831	893	857	847	792	847	851	1070
AATTGAGTG	1101	17771	3869	676	640	595	600	648	589	568	565	544	582	573	575	558	516	521	549	525	688
AATTTACGGA	1101	24911	3870	618	483	447	447	462	422	430	438	431	434	430	499	398	424	438	460	418	671
GGCGCCTTCA	1101	19278	3875	628	736	706	763	793	736	777	679	671	646	675	684	617	660	660	642	668	681
CAGCATTAAA	1101	10634	3877	757	812	770	729	782	728	727	739	735	685	699	726	693	730	659	682	666	762
TCAGCGACTG	1101	21835	3878	420	457	452	431	460	440	444	448	423	375	380	387	380	427	380	392	383	466
GAGCGGGCAT	1101	23975	3880	955	546	573	524	536	547	544	592	543	481	507	505	487	587	530	579	557	985
AGTGGAGAAC	1101	17414	3881	811	919	890	900	974	865	832	903	909	855	858	927	834	848	821	849	803	896
CTGCAGTAGA	1101	7500	3884	933	1168	1159	1116	1168	1030	1033	1061	1022	989	1068	1028	982	1043	954	1025	916	1021
ACCTCAATTG	1101	14113	3890	740	658	709	673	701	704	662	690	684	639	640	664	678	659	611	641	602	729
ACTATATGGT	1101	18551	3890	952	899	836	849	919	813	776	845	775	773	810	783	755	798	747	780	669	947
ACCATGGTTG	1101	15898	3896	744	751	776	776	768	785	774	752	700	689	699	714	678	650	663	647	629	793
GAGGGGTTCA	1101	21175	3900	457	508	475	500	503	469	494	508	450	422	453	437	449	446	415	405	449	491
TACCGCCGAA	1101	13771	3903	370	486	436	436	445	424	423	417	409	402	413	465	416	417	380	391	418	421
ATGGGGTCAT	1101	13389	3907	968	1044	1086	973	1075	952	995	981	963	957	951	969	944	935	882	940	855	1021
TCTCTTATGC	1101	12181	3910	591	550	526	498	550	462	518	517	478	437	454	508	493	501	468	451	438	577
GCTCCTGGTA	1101	9103	3911	701	409	417	422	445	408	400	414	407	382	409	405	407	375	390	391	428	690
TAAGAGGGCT	1101	6103	3913	650	581	527	510	578	513	481	553	544	530	493	527	512	510	501	479	468	649
GCAGATGGTG	1101	11215	3917	568	497	505	515	514	465	498	475	483	479	446	526	466	472	439	462	425	551
TTCGACGGTG	1101	7236	3920	573	596	584	535	542	551	526	521	515	499	536	537	478	480	469	494	539	516
ACCAATCTGC	1101	21937	3926	443	425	393	390	367	386	387	373	394	384	335	412	381	335	354	357	366	442
TGGGTAATTT	1101	10685	3929	1120	1228	1165	1062	1225	1023	1145	1039	1030	978	965	1048	972	1045	998	1055	975	1161
TATATGTAGT	1101	9278	3931	941	1061	974	1010	979	967	944	938	894	842	897	884	831	818	873	831	869	922
GACGGGTTTT	1101	24662	3932	507	398	414	465	413	417	450	439	450	405	408	428	405	357	393	368	414	551
CCTGCCCTAT	1101	19579	3946	953	903	872	824	911	797	801	826	770	715	812	811	727	774	743	776	757	949
TATTAACGAT	1101	15159	3946	726	812	806	822	838	820	734	797	698	683	707	741	725	665	654	652	696	788
GGAGTCTAGT	1101	9766	3947	909	986	935	865	942	885	905	906	855	824	838	848	791	839	798	820	792	871
TCCTGGGCCG	1101	15435	3952	56	59	76	65	78	69	72	60	81	58	45	79	66	58	58	39	87	72
ATGCCTTT	1101	12857	3953	772	911	911	847	816	860	829	827	806	753	773	792	731	707	709	680	755	761
AGCTTGGTTG	1101	23344	3959	777	879	843	835	853	841	786	734	803	762	758	798	703	725	740	691	747	850
TTGTTTAGTG	1101	13641	3961	700	755	679	689	759	680	671	683	653	605	641	647	585	609	619	646	635	779
ACACCAGTGT	1101	25596	3962	897	922	907	910	917	939	911	888	896	821	901	837	803	801	877	863	804	944
GGTCGCATTG	1101	8570	3963	723	941	911	907	968	924	840	866	801	850	849	872	836	783	789	819	798	857
GGATTAGTTG	1101	13888	3968	610	670	683	632	665	621	601	635	576	598	607	571	587	592	541	573	568	647
GACTGGTTGT	1101	12374	3971	1137	1069	1061	1052	1081	1039	996	1000	978	944	991	955	879	855	967	872	898	1122
CGGTGCATGC	1101	8250	3973	226	280	227	209	297	200	224	232	213	216	134	206	224	180	259	225	201	281
GTTTTGTGCT	1101	22600	3973	863	1070	1032	999	1029	960	896	1002	927	903	906	947	919	876	812	914	844	881
TACGGTTACT	1101	16853	3976	813	665	657	650	658	632	618	598	617	596	633	607	550	600	580	581	599	856
TAGTTAATCG	1101	13503	3978	265	331	354	310	332	302	249	322	281	271	253	301	271	288	279	282	280	316
ATTTAAGTGC	1101	13259	3980	318	322	292	273	326	294	286	312	274	262	255	288	334	304	278	292	262	354
ATTTAGTTTT	1101	21772	3980	1151	1259	1263	1317	1197	1235	1146	1220	1125	1042	1124	1119	1084	1097	1073	1118	1016	1212
ATTAGTATTT	1101	10682	3982	891	910	929	906	949	872	875	892	850	832	835	824	814	783	748	762	762	840
ACTGATTAAA	1101	12418	3992	967	1058	1028	1024	983	961	940	947	963	913	913	910	856	886	847	832	851	945
TTTGGGGGTG	1101	16656	3999	528	576	576	598	600	622	560	558	571	580	520	593	539	522	534	533	550	552
ATCACGCTTC	1101	15577	4006	589	615	622	613	625	594	612	583	545	529	585	607	556	545	537	532	574	697
ACGTGAAGCT	1101	6705	4010	253	203	203	212	206	221	207	197	211	195	209	201	204	178	175	172	180	236
GAACAATCTT	1101	17339	4012	905	863	795	832	846	772	766	788	801	747	753	783	746	754	704	775	727	903
TATATTAAGC	1101	10298	4018	495	473	482	500	523	498	441	461	458	476	477	448	465	429	431	421	411	487
TTTTATTTGG	1101	21769	4018	815	775	763	761	736	709	746	747	739	702	741	699	654	665	624	624	658	785
TGGAGCTGGA	1101	12010	4018	27	8	27	19	18	29	4	18	27	37	9	30	24	20	4	2	52	21
AGGGTTGATC	1101	24124	4020	920	1021	1091	1034	987	1025	927	892	889	818	852	875	820	839	839	797	850	829
GGGGTGAAGA	1101	10103	4020	789	984	999	995	965	968	923	977	949	882	881	878	878	832	871	854	849	858
GCGAGGCGTA	1101	22830	4025	81	81	78	96	110	78	88	110	101	90	96	83	72	74	70	72	103	88
TAGGGTGGGG	1101	11761	4028	296	284	280	271	284	241	288	257	256	240	259	273	234	245	285	240	236	307
TTCGCGAAGG	1101	14735	4030	932	959	980	924	987	905	880	868	921	869	818	857	870	827	802	820	822	1001
GGGCAGAAAA	1101	16773	4032	840	776	763	686	788	682	741	702	678	688	633	710	674	696	671	673	624	891
CATGATATAT	1101	17030	4033	851	923	914	904	936	923	844	889	865	841	827	911	819	822	763	828	838	931
ATAAACTCGG	1101	11600	4035	721	636	592	608	651	610	576	578	546	552	550	570	531	553	552	542	537	744
TCCGAAGTGG	1101	18064	4037	639	569	558	584	583	583	577	585	545	519	539	561	519	500	504	498	512	643
GCTATTTTGA	1101	15186	4038	850	729	738	700	769	727	724	766	722	633	689	700	685	679	635	672	619	821
ATGGCCTGT	1101	25108	4038	873	849	837	821	855	834	816	785	775	758	740	743	734	720	712	735	684	843
TCTTCTTATC	1101	14208	4039	720	697	695	627	718	609	642	641	642	602	621	612	592	595	599	611	551	720
TTGGTGACGT	1101	11764	4045	408	486	427	458	484	430	426	407	425	392	404	436	421	404	384	442	384	434
GCGGATCGGT	1101	12872	4048	725	851	776	790	843	753	742	766	725	691	719	730	705	696	694	733	679	811
ATGTTCTATT	1101	14996	4054	868	918	920	889	904	826	886	885	868	765	827	811	772	820	800	792	729	860
CAATGGTTAA	1101	15528	4054	789	790	782	825	827	759	773	767	752	680	710	724	705	726	704	694	683	777
TTGACCCCGC	1101	12024	4054	464	538	530	539	547	530	504	530	486	485	459	513	472	458	472	475	469	520
GGTGGGTTGT	1101	21668	4058	826	1007	1008	1040	979	970	956	999	939	916	902	906	833	852	835	846	863	873
CGATTTGGGG	1101	23514	4058	885	899	854	892	889	838	878	806	797	760	798	803	727	783	785	784	787	902
CTCACTGTAA	1101	7801	4059	864	800	845	831	817	862	806	815	770	771	805	802	752	741	714	692	696	911
GAACCAATGC	1101	13231	4064	328	352	343	308	339	329	307	308	286	292	313	284	279	309	301	310	301	343
AATGTACG	1101	6864	4068	467	480	483	467	454	487	461	528	455	457	443	421	450	444	446	402	473	469
AGACGCTTC	1101	7141	4073	563	619	604	565	620	582	580	577	596	521	560	594	530	504	536	561	509	607
CATTCTCATG	1101	10482	4077	980	954	998	972	989	928	877	965	943	867	802	844	862	884	852	855	839	964
TCGCGTACAT	1101	17675	4079	981	975	971	929	978	910	844	906	897	870	839	892	854	825	836	833	813	1077
AGAGGGTATC	1101	17975	4081	629	575	597	582	587	574	589	609	603	522	534	578	537	526	531	520	507	668
AGGGACCGGT	1101	7242	4083	136	147	167	205	161	218	188	193	168	154	181	166	168	145	142	138	137	159
TATTTTTGCT	1101	11789	4089	726	778	772	748	708	683	690	701	715	695	644	698	682	648	646	665	660	704
TTCGGGTTTG	1101	15444	4091	872	899	952	930	906	896	793	912	867	827	774	827	814	808	798	802	747	884
TGTTTATAAC	1101	6471	4092	636	719	690	720	691	715	673	708	633	618	665	629	629	639	605	595	574	615
CGAATCGACT	1101	10219	4093	888	943	1007	1042	1002	1026	955	983	940	900	955	925	925	868	819	856	829	941
TGAGCTCTA	1101	9603	4094	781	616	630	613	622	683	564	631	637	650	604	628	599	567	572	572	560	807
CCCGAGCGCC	1101	8473	4095	395	394	401	420	392	453	426	423	401	363	382	440	395	385	329	401	380	462
GAGTTTTGAA	1101	16941	4098	839	831	829	774	841	806	745	801	704	689	684	737	747	710	724	723	682	834
ATATATTATA	1101	7981	4098	999	1144	1158	1130	1262	1199	1108	1165	1124	1114	1099	1084	998	1058	1001	1001	1020	1099
TAAAAGCATT	1101	11227	4100	825	861	914	871	907	862	846	863	770	774	776	826	789	725	735	761	762	846
GTCTGAGGTG	1101	16286	4102	562	589	607	586	601	608	546	538	554	546	531	604	539	551	505	530	515	603
GCCAGACCCC	1101	11066	4103	584	596	616	625	623	615	594	593	555	555	521	560	527	538	531	521	542	578
GGGGTGATCT	1101	11924	4105	835	895	842	859	909	872	828	808	822	820	817	880	767	730	724	740	746	922
TTAACAAGTG	1101	17601	4110	577	625	634	576	627	556	571	587	538	534	513	556	537	547	536	538	496	613
GAGGAATGAA	1101	22687	4116	854	859	875	881	882	863	823	830	836	813	809	833	794	726	757	712	757	857
CCTAGATGGC	1101	16469	4117	256	222	239	267	235	225	248	237	234	227	227	224	220	211	214	213	215	249
TTGTTGCGCG	1101	13263	4122	460	551	539	545	580	526	520	574	579	532	515	515	556	515	514	475	494	492
GGCTTTGAAC	1101	17509	4126	929	965	942	957	936	921	878	920	836	822	824	895	792	838	799	829	822	995
TCATCTGGAG	1101	24996	4129	1121	1115	1130	1064	1083	1070	994	1061	1044	990	961	1023	953	953	879	983	924	1122
AATATTGTTT	1101	25853	4130	597	679	681	616	598	612	600	620	623	580	599	571	554	564	529	542	552	622
AGGCTTAATC	1101	22974	4134	764	820	790	775	787	722	714	718	735	722	707	779	668	666	672	704	656	781
CTGGTTAACT	1101	17857	4137	772	757	725	734	708	694	685	754	652	616	664	654	633	653	616	635	607	788
ACAGCGCGTG	1101	11617	4139	1148	1378	1446	1364	1511	1355	1432	1325	1389	1281	1306	1381	1307	1300	1216	1244	1222	1228
TTGACTTTCG	1101	13658	4140	468	400	429	398	401	413	390	406	406	349	354	350	365	362	339	369	398	424
AGGTGTAGG	1101	11658	4147	683	835	765	817	743	778	718	762	747	684	721	768	696	685	643	670	666	733
TGGGTTATAT	1101	16406	4151	665	669	630	657	631	640	609	594	577	566	552	630	578	586	543	581	527	719
TGCGGCACGT	1101	17545	4152	851	811	808	814	890	792	795	773	797	769	766	808	716	744	768	737	750	978
TGGCGCGTAG	1101	12378	4153	895	999	1023	964	949	960	924	920	915	890	855	902	843	820	817	827	892	882
GTTTGTTG	1101	18884	4155	867	918	916	913	908	912	866	851	903	836	805	859	772	805	781	763	802	871
TATATGTTGA	1101	13651	4157	912	927	893	831	955	855	879	869	857	834	796	844	737	775	821	810	737	936
TTGCATGGAA	1101	13784	4158	755	643	609	617	648	604	598	592	631	584	595	637	606	579	555	585	580	783
CGTATTAGAG	1101	22739	4158	563	635	654	625	630	598	607	614	643	562	602	572	575	629	540	604	563	616
CACGAGGGAC	1101	21919	4160	718	672	690	728	674	687	664	654	660	611	626	644	644	605	571	602	579	737
GGGGGAAGGC	1101	11485	4161	487	579	532	577	580	568	530	563	543	557	527	566	498	496	513	491	500	557
CCATAGGCGG	1101	6237	4161	561	600	636	610	622	623	623	648	620	612	654	647	619	620	566	631	548	697
AACGGTATGT	1101	15896	4161	976	1021	1043	955	1063	963	968	935	922	915	907	974	958	877	896	884	873	1088
CTATATAGGT	1101	10206	4162	825	767	784	757	810	745	757	744	667	721	732	711	661	670	649	689	693	758
AAGATTAAGG	1101	16437	4167	804	771	854	854	851	841	807	830	786	785	739	795	762	753	727	727	731	845
GGTCTCTAGG	1101	12155	4170	942	1003	1030	968	1011	940	966	964	945	940	914	992	891	880	864	889	856	987
CTATCCAGGA	1101	11923	4173	760	773	813	770	809	777	759	770	733	716	714	758	678	681	695	699	677	819
TGCAGAATGT	1101	19144	4177	973	938	1041	964	976	942	921	947	904	840	889	915	860	866	852	834	857	988
ATTGGGGCGA	1101	26129	4178	653	633	657	682	676	638	651	602	643	609	614	644	610	563	578	628	593	691
ACGTTGGTGC	1101	10152	4179	413	430	442	417	453	419	406	445	414	418	350	358	369	400	337	386	379	458
CCGCGGTCCA	1101	9896	4184	775	819	764	794	833	790	796	735	714	753	751	752	733	752	685	790	646	783
ATCATTACGG	1101	17465	4186	758	470	482	501	487	522	476	539	499	450	491	495	507	480	438	456	480	772
AGCGGGATTT	1101	13902	4186	995	431	442	426	453	438	414	442	413	427	442	450	462	466	419	472	433	964
ATGATGTTAT	1101	21688	4189	1016	1075	1136	1144	1100	1084	1095	1129	982	965	1009	1053	964	939	875	934	983	975
TAATTAGCTA	1101	26184	4192	677	544	590	540	525	583	522	555	540	524	514	507	483	503	476	521	505	634
CATTTGTAAT	1101	8400	4194	952	1010	1033	1057	1101	1010	993	967	1005	950	947	992	928	902	907	898	902	1034
AGATATCTTT	1101	17046	4199	742	722	705	744	810	740	703	730	722	669	666	695	678	649	680	704	653	785
GGGGAACGA	1101	9313	4201	702	751	795	783	712	787	726	748	660	668	705	696	709	673	580	635	697	685
CAGTTCATGC	1101	6686	4203	254	287	280	279	285	250	241	255	249	277	257	250	254	260	247	256	256	258
AGTTTCATTT	1101	11676	4205	702	754	782	782	804	747	768	706	689	713	737	702	672	662	628	640	661	688
GTTCTTTTGT	1101	11351	4206	613	383	391	356	415	394	342	407	387	408	361	386	408	388	345	399	393	684
AGCGTGTAGC	1101	22705	4208	633	778	706	646	729	668	613	676	630	627	591	614	589	645	608	639	626	727
TACACAGTAT	1101	25474	4213	804	836	825	834	845	804	799	794	726	744	733	752	726	716	692	745	697	798
CCCTTATACT	1101	15512	4216	835	646	690	702	640	693	658	667	651	616	607	658	610	570	577	588	562	827
TTTCTAGGGT	1101	26165	4220	828	474	488	486	463	509	468	514	513	449	476	467	458	473	466	478	458	771
GAGGGAAATG	1101	16496	4221	500	488	470	483	519	495	469	471	458	448	426	454	427	433	439	434	416	546
TGTCTTATGT	1101	23768	4227	821	834	783	769	819	729	738	733	707	722	636	726	696	678	654	708	654	839
GTTCTCGTTT	1101	24117	4228	1021	1153	1174	1035	1132	1022	989	1037	933	957	953	973	899	959	854	913	911	1004
ACTCTTCGTT	1101	19046	4228	783	841	838	829	796	771	764	789	739	736	753	770	741	767	660	759	771	791
GAAAGCGAGG	1101	16364	4231	501	466	482	478	474	457	473	498	457	436	413	431	450	417	401	465	430	487
TGGTTTTAGA	1101	9897	4235	837	876	844	886	921	856	836	885	865	795	771	790	781	785	791	782	757	843
CGAGGTAGGC	1101	16981	4241	304	300	286	290	301	295	276	309	308	284	260	293	271	273	283	289	279	317
CCGGCAGACT	1101	14075	4242	691	795	743	722	767	743	708	745	686	687	662	689	644	715	658	648	610	709
TAGTCATTTT	1101	8047	4243	825	917	966	920	926	837	836	941	863	803	821	805	811	790	767	787	787	799
CGAGCATAGC	1101	25558	4245	82	75	75	102	103	100	101	101	90	64	88	73	90	66	88	73	66	95
TTTGTTATTA	1101	19583	4246	637	589	660	607	583	612	542	586	572	549	549	543	532	556	487	510	530	608
GAAGGGAACG	1101	16936	4251	596	618	622	620	628	594	590	559	595	567	587	595	543	514	541	532	537	608
TATTTGCGAA	1101	12776	4253	925	964	982	931	900	958	896	933	938	825	868	903	825	823	788	835	836	950
GGGTGTTGTG	1101	12153	4257	570	665	617	632	638	602	595	648	616	577	563	639	576	558	551	556	556	630
ATCGTAAGAT	1101	11759	4258	515	582	567	552	558	557	502	516	511	516	510	568	521	497	489	482	495	568
TCGGACAGGG	1101	23096	4258	353	294	315	291	303	323	306	272	304	277	264	268	278	238	267	261	260	335
TGGAAATCGC	1101	18119	4262	639	621	629	586	632	576	526	580	561	580	521	555	525	544	539	526	486	614
CATGATGAAG	1101	25340	4262	919	906	924	957	965	899	900	868	836	876	842	879	772	740	800	822	843	892
AATAGAATTG	1101	13565	4268	463	466	429	427	439	401	379	402	416	398	423	439	371	368	394	427	418	507
TTTTGTGGGA	1101	18937	4270	844	815	775	790	837	776	736	788	765	737	745	704	702	759	683	772	677	850
TTGAAGTTGC	1101	16847	4276	469	416	389	424	432	416	432	408	374	357	366	390	376	378	345	371	354	463
ATGCTCGGTG	1101	13548	4277	600	623	633	557	628	559	549	564	616	531	563	572	553	562	531	557	506	601
AATCGTACT	1101	11797	4279	765	718	717	725	732	722	701	697	713	680	675	724	647	653	614	625	665	723
GTTCATAATG	1101	24052	4281	838	857	743	788	825	817	815	784	751	711	786	738	761	752	765	777	750	913
GGGGGGGGGT	1101	9191	4281	670	715	756	755	682	737	670	727	683	664	677	648	628	596	567	617	650	634
GGCGAGTGGG	1101	7766	4283	528	392	444	432	392	381	335	429	427	393	388	377	387	417	377	405	379	574
CAGCGAGTCC	1101	21426	4295	517	662	569	599	610	558	586	501	543	544	576	565	506	535	546	535	489	585
GGATTCGCGA	1101	12827	4301	163	158	146	139	166	135	125	153	162	144	118	154	144	133	137	161	155	173
AACTCTAAGG	1101	12518	4303	868	909	931	903	866	905	839	909	817	778	804	795	821	738	732	769	790	864
GAGGCCCGTA	1101	6195	4306	72	103	94	121	86	102	107	113	110	98	111	102	119	99	113	114	108	114
AGTCTGTTCA	1101	13104	4307	1026	1142	1149	1059	1101	1011	1031	1052	1037	1010	1013	1055	960	1020	958	951	942	1032
AACGGGTCCC	1101	7715	4309	678	210	210	233	248	210	229	194	257	244	246	227	237	266	278	275	275	676
GTTGAATGTA	1101	16759	4310	792	851	851	832	853	791	791	785	803	785	805	840	739	814	721	777	746	817
TCATGATCAG	1101	20180	4311	822	904	937	932	946	903	862	869	862	854	875	911	868	795	793	795	787	886
ATCTGTACGT	1101	12425	4313	900	769	851	759	776	792	803	782	757	718	729	711	715	681	666	683	683	859
CGAAGTTGGA	1101	11943	4323	156	172	171	186	178	172	135	168	180	169	180	188	166	163	142	164	146	207
TTTCTTTTTG	1101	17495	4324	824	855	848	874	884	851	799	802	797	785	754	814	764	716	746	716	721	794
GTTTGGTTGG	1101	19874	4330	709	762	762	798	760	762	710	705	700	705	723	757	675	715	580	621	646	701
TTCGCGGGGT	1101	24071	4334	960	1033	996	960	1018	863	890	959	903	871	927	939	860	948	882	905	831	1039
ATCGATAGTC	1101	13594	4334	783	785	814	781	763	759	729	751	724	699	718	733	724	691	625	661	667	768
GCGCACTACG	1101	23033	4335	896	571	534	544	576	494	508	505	527	485	517	538	497	526	513	556	535	998
TTATGCGATG	1101	21309	4340	823	976	961	1051	1004	1006	967	968	941	887	907	942	897	843	804	836	857	870
ATAAACATTG	1101	11890	4342	597	606	618	547	576	563	513	583	518	468	470	508	516	485	482	505	480	567
GTTATCCTTG	1101	17694	4345	802	913	860	912	942	862	845	843	853	826	801	837	738	791	785	725	795	850
TAGGTTGTAG	1101	16874	4348	835	1006	887	910	957	873	899	860	800	826	827	884	805	803	851	864	758	946
AAGGCCAAGA	1101	7217	4353	757	811	746	763	805	762	705	786	785	677	730	715	686	673	688	698	679	826
ATGCACGGGC	1101	17764	4353	503	70	85	45	88	91	103	99	92	94	94	101	124	113	131	102	133	516
TTTTTAGTTT	1101	24905	4360	789	734	782	740	760	752	733	773	689	649	694	689	630	677	649	658	653	716
ATTTTCTCA	1101	10081	4360	777	731	788	738	770	765	702	736	677	726	712	704	682	688	661	676	658	780
GCGGGGGGAT	1101	18339	4361	812	640	593	611	618	567	547	623	607	545	545	566	551	536	550	546	485	801
CTACCGGTTC	1101	15582	4361	758	702	742	713	742	694	646	708	687	679	620	686	654	646	619	684	647	802
GTGGGTCGGT	1101	17466	4361	1014	1064	1110	1032	1083	997	1019	1018	1022	976	976	1023	955	967	904	918	920	1058
AAGAGGGATA	1101	24691	4361	792	742	719	807	756	750	741	769	722	673	736	708	688	637	678	678	671	821
TATTACCTGG	1101	24431	4368	837	963	924	905	944	807	845	903	836	830	846	882	820	858	785	885	771	953
ATTGTTGGCT	1101	24512	4370	406	399	476	478	467	490	432	454	449	465	447	471	422	400	401	388	437	454
AGAGGGTGGT	1101	14772	4370	611	648	668	612	650	616	638	600	631	642	620	632	610	585	580	588	601	642
TAGGAGGTAC	1101	12193	4371	307	377	355	337	376	306	281	319	321	280	295	311	276	328	314	320	302	385
CCTGCCGATC	1101	8147	4372	462	472	492	482	503	510	437	491	446	422	413	451	432	407	408	402	376	475
AAGGGGGTCA	1101	10222	4377	802	687	714	740	749	701	672	708	682	677	628	680	684	610	605	630	636	715
CCAATACTTA	1101	12526	4378	758	756	786	706	761	728	706	731	723	697	685	735	712	686	658	669	681	807
GTTTGGGGAT	1101	13228	4383	971	1033	1022	883	1023	887	900	866	878	808	838	897	836	851	822	823	795	918
GGTGGGGTGT	1101	16351	4389	704	683	706	687	734	645	623	667	677	654	605	625	610	652	589	602	573	701
CCTGTCCAGA	1101	6279	4390	896	930	997	968	978	934	865	943	856	826	886	840	885	768	798	806	797	936
ATGCTCTTAG	1101	11726	4394	718	623	609	618	635	629	646	624	592	572	607	644	572	596	560	563	561	738
TATAAAATAT	1101	11386	4394	807	787	839	840	817	849	769	817	746	733	760	750	770	699	696	686	702	816
TTCCGATCGC	1101	17114	4396	471	470	446	498	466	475	481	466	423	419	483	469	388	411	440	444	438	527
TACTTCGCCC	1101	11752	4410	787	624	580	549	604	546	559	566	573	526	529	546	508	550	524	550	503	789
AGCAAAGTCG	1101	25395	4412	390	354	349	336	358	358	338	353	329	303	310	290	324	266	272	312	321	338
CCAGGTAAGG	1101	24171	4413	804	952	959	903	934	802	856	871	836	807	854	823	793	764	760	755	742	823
TTAAGGCAGG	1101	21135	4414	780	809	766	720	790	716	750	698	707	668	665	705	735	721	695	722	642	834
ATTATGTAGC	1101	22803	4415	690	702	672	657	698	586	619	657	620	547	576	645	632	630	590	616	560	722
AGGGGGGAAG	1101	17437	4415	834	813	834	798	800	807	772	786	805	723	766	758	709	781	699	771	742	828
TAGTAAAATG	1101	20515	4419	794	846	845	838	799	820	818	783	732	672	738	761	729	689	707	714	679	766
GGGTAGGCTT	1101	10743	4420	911	913	930	856	918	846	861	876	852	787	809	827	843	826	792	814	732	896
CCTCACCGAG	1101	12808	4433	927	991	1008	901	970	908	920	918	898	821	842	856	837	835	801	814	804	910
GTTGGGGGG	1101	25557	4440	591	580	602	593	590	588	601	572	551	542	551	508	504	547	515	528	511	595
CGATCCATGT	1101	16625	4446	813	878	847	896	897	852	842	847	763	730	782	796	724	764	743	779	752	869
TCTAGCGTGG	1101	17665	4450	657	768	790	805	811	774	715	811	781	743	787	784	745	732	704	697	664	742
ATGGTCCGTC	1101	22819	4451	407	431	431	411	452	380	396	379	427	400	421	463	417	395	367	374	379	433
TTGGTTTTTT	1101	7527	4453	934	1023	1024	1007	1006	967	903	1007	955	886	905	913	864	875	795	841	799	932
GAATGGGGGG	1101	17970	4457	572	480	462	478	524	467	448	506	457	439	434	463	447	457	464	435	438	592
TATTTAATGC	1101	8327	4463	253	278	316	355	314	292	276	282	265	284	294	285	310	295	231	287	267	290
TGGCGTACGC	1101	17596	4465	671	650	709	705	642	696	682	713	638	643	690	674	633	629	592	607	633	683
CAAGCAACAT	1101	12919	4466	507	588	543	537	587	506	557	528	530	502	547	511	496	482	510	477	452	592
TTTGGGGG	1101	24409	4467	739	861	841	806	865	831	804	830	772	785	771	817	788	753	778	803	699	837
AGTTGGGGTA	1101	15097	4471	661	728	722	688	721	689	744	646	676	630	678	643	592	633	639	610	650	694
CTAGCCTTTG	1101	20413	4483	766	819	783	773	795	780	725	704	748	711	689	777	708	701	693	677	700	779
TTGATCGTGT	1101	7701	4488	1006	1090	1140	1158	1178	1098	1086	1093	1050	967	1021	967	915	938	959	952	935	1004
GAGGGACCCG	1101	17062	4492	277	296	306	289	294	298	321	293	287	266	263	271	271	267	256	279	256	318
GGAATGGGAT	1101	22976	4493	857	864	871	857	907	795	837	799	825	796	792	820	780	797	756	761	720	860
CAATCACCGG	1101	13650	4495	884	916	888	822	896	848	838	819	809	772	820	830	808	781	779	809	761	963
GCGCTATTAT	1101	7971	4503	826	500	517	517	563	544	510	568	526	486	526	495	502	478	484	500	479	824
TAACTAGGGT	1101	12275	4504	348	371	381	366	321	367	361	371	335	312	379	333	304	294	280	314	327	339
CGGCTCTTCG	1101	14851	4506	962	915	954	971	909	952	957	969	859	845	932	879	843	817	765	809	834	972
CAGACTCGAT	1101	22450	4512	892	976	945	922	955	871	846	929	871	830	818	880	833	838	776	814	783	926
GCTCAAGATG	1101	13511	4513	772	739	716	690	729	687	684	667	691	627	664	655	591	629	607	613	659	793
ATATGACGGC	1101	26083	4515	82	96	99	52	44	66	76	28	85	90	39	81	77	78	104	117	116	90
ATCTTGGGAC	1101	8122	4518	636	607	627	594	657	619	580	628	628	579	598	547	555	515	558	540	561	628
GCTCTTGGAT	1101	11262	4525	813	565	529	536	579	514	516	513	510	506	501	517	479	510	487	529	485	838
TCCCGTGATT	1101	24516	4530	841	846	810	819	798	797	774	813	794	764	741	794	779	701	727	743	710	869
TTGGCGCCCC	1101	11775	4533	668	759	807	723	760	746	745	737	740	676	695	717	686	660	674	642	619	709
AAAGGTATAC	1101	24780	4537	568	635	584	655	562	628	607	573	553	535	622	578	529	525	553	581	545	612
GCATTCAGTT	1101	22922	4538	760	689	693	613	676	605	690	634	680	601	623	614	601	630	654	626	615	836
TGCACGTACG	1101	13379	4542	342	156	100	125	135	151	167	117	128	136	139	176	136	152	150	131	162	377
TGTTGCGCT	1101	19007	4548	564	327	366	319	355	300	292	347	328	300	293	393	326	331	323	286	339	517
TTAGAGGTAA	1101	8353	4553	608	622	664	699	642	683	602	686	620	632	637	628	623	577	528	588	557	632
GTATTCATGT	1101	9955	4556	749	832	824	744	792	757	780	751	717	711	693	698	679	685	660	699	656	762
AGGCCGGGT	1101	7928	4558	255	308	262	303	283	266	281	302	261	246	290	254	271	251	238	282	249	306
GGTTTACGTG	1101	12657	4563	845	951	944	876	932	889	863	907	829	805	788	863	836	782	775	794	813	920
ACGCCACTGT	1101	7448	4566	819	801	840	772	768	777	775	748	777	743	746	720	687	731	702	737	653	929
CGTGGTTGG	1101	17426	4573	596	677	676	673	708	674	646	658	644	611	592	637	609	602	591	601	569	630
TTGTTGCGTA	1101	19521	4576	417	400	436	466	461	471	416	441	416	401	408	404	387	347	361	393	389	449
GTGGGTGTGT	1101	17756	4580	862	958	916	924	892	899	857	919	898	871	851	896	869	874	803	850	796	860
TTTGATGCCA	1101	18034	4582	867	872	858	836	847	846	772	868	830	815	720	835	757	745	733	767	752	889
GGTGGGGTGT	1101	25566	4585	800	749	795	726	791	766	696	733	724	715	669	730	757	670	662	695	631	807
CATTGTCTGG	1101	17465	4592	958	860	936	888	866	879	786	864	910	844	779	860	825	793	759	777	756	971
CGGATGGGCG	1101	15399	4592	46	53	35	38	38	17	42	54	37	40	47	37	37	53	27	45	60	60
CCAGAGGGG	1101	21542	4593	992	352	312	313	352	320	307	314	340	351	350	356	326	328	362	362	343	970
TGGGTACTAT	1101	17589	4597	794	737	671	722	757	727	648	661	647	644	649	699	668	677	642	696	630	825
TGATTCGGTG	1101	12169	4598	568	656	654	591	662	612	594	630	635	546	529	610	590	541	509	531	545	595
GGCCGTGGGG	1101	21081	4601	881	462	439	418	418	375	327	403	386	384	360	379	349	413	406	379	368	873
TTGGTCCCTC	1101	11833	4603	693	515	453	445	557	490	479	428	436	453	447	489	471	466	461	473	430	731
TGGAGGAGGA	1101	10216	4604	656	754	695	692	759	652	706	680	626	621	676	733	640	620	618	670	587	671
TAGTATACAT	1101	19438	4609	864	927	932	941	1017	913	970	891	832	846	893	842	833	801	802	851	809	936
TACTGCATGA	1101	7766	4615	842	886	858	803	846	798	786	845	828	767	752	739	741	741	740	724	781	890
CGAGGTGGCA	1101	15567	4616	552	616	631	622	639	645	607	650	595	621	579	633	578	552	559	583	557	644
GATCACTGTC	1101	9905	4620	89	77	45	65	60	63	56	70	76	76	91	75	59	93	53	78	62	84
CTGAGTAGAG	1101	15079	4620	685	780	738	709	840	735	707	657	691	680	650	685	644	660	682	648	599	745
ACGAATGT	1101	12838	4622	850	936	943	906	877	862	867	869	816	811	783	818	806	764	731	757	752	814
CGAACTGTT	1101	10298	4625	156	118	132	108	102	91	120	141	104	102	90	115	103	129	89	121	115	140
TGCTATTTGC	1101	17768	4633	504	450	425	424	451	400	416	424	429	397	401	440	417	397	402	395	374	478
TCCTATTAG	1101	6233	4634	901	920	929	946	975	934	926	987	955	964	924	987	932	921	856	924	889	1059
AAGCGCCCCC	1101	16006	4637	551	601	558	558	613	584	565	581	544	502	548	572	493	536	506	531	483	591
CTACTCGTTC	1101	15341	4640	658	616	686	653	658	631	651	646	648	613	575	640	638	565	539	578	578	687
CTGGCTGAAA	1101	25313	4640	821	818	855	818	807	790	776	802	784	745	728	763	720	772	687	740	718	818
GGGAGTAGTG	1101	24900	4641	214	235	253	258	264	274	237	246	242	225	252	243	242	252	209	211	229	269
GAATTGTCGA	1101	7792	4648	481	432	438	448	415	441	428	440	426	384	413	402	349	395	366	355	386	458
ATGTAGACG	1101	19025	4650	88	93	56	44	52	39	53	8	49	52	24	47	23	68	61	71	42	47
ATTCAACGGG	1101	15941	4653	837	657	651	683	635	637	590	626	614	581	598	590	552	617	591	571	564	765
GCTGCATTGA	1101	15424	4657	800	729	715	691	756	708	677	693	668	661	649	639	662	662	632	667	588	823
TTTTTTGGAC	1101	22425	4659	632	568	551	564	623	498	562	512	490	514	489	501	488	479	488	493	488	675
GTTTGTTTAT	1101	8163	4662	888	875	862	890	888	869	816	855	807	786	853	777	772	789	758	802	752	987
ACGGGAGT	1101	11016	4664	773	870	886	920	883	866	811	931	794	821	836	817	778	773	694	714	711	808
ACGGCTCCGC	1101	18691	4665	711	807	785	792	818	785	748	775	752	707	742	783	685	729	741	722	725	778
ATCCGTGTTG	1101	7157	4670	672	734	705	713	705	698	659	726	706	634	641	631	698	661	611	679	626	756
AAACTTAAAA	1101	20028	4670	779	701	646	673	697	635	650	655	641	644	651	656	587	628	588	637	590	794
GGGTGAGGAG	1101	19593	4671	763	870	874	759	806	765	701	774	741	720	716	753	707	731	658	697	683	740
CGTTAGTCTA	1101	15832	4672	889	952	977	918	993	928	861	912	908	876	814	874	849	894	855	903	793	955
GTGGATGGGG	1101	12930	4672	553	710	679	644	648	623	643	617	598	561	650	595	559	589	573	550	550	584
AAATTGTGCT	1101	13875	4673	901	655	685	623	625	645	593	645	616	595	581	624	577	582	570	544	593	920
GTTATTCGGA	1101	25470	4675	826	914	902	829	915	811	809	829	797	764	813	828	752	751	763	745	758	860
TCGGGAAGGG	1101	24348	4676	844	463	466	472	512	472	451	453	446	433	437	490	485	444	437	481	433	847
TCATTTTCAT	1101	7250	4678	795	924	917	880	917	892	869	898	835	781	859	836	784	799	769	775	741	825
ATATTCGGTC	1101	17221	4683	292	258	255	217	267	226	223	216	244	229	195	239	236	240	210	232	207	300
TGCCGCATAG	1101	25047	4683	985	871	858	847	916	837	789	855	808	805	754	793	755	743	692	798	689	1000
CTGCGCAAC	1101	6322	4684	823	865	866	877	866	832	797	829	802	771	824	839	750	743	718	766	753	824
TGCTTATACC	1101	13673	4687	565	453	495	430	452	434	420	418	430	394	390	413	404	431	397	367	369	515
GCAGCCTTAT	1101	12756	4689	872	781	750	730	715	735	727	739	714	714	672	764	678	688	646	691	677	887
TCGGCTGAGA	1101	21011	4697	847	653	730	723	660	684	634	715	647	623	658	627	600	623	567	601	604	870
TTTCGGGCCC	1101	21583	4705	838	789	790	818	801	782	759	778	825	749	685	694	754	652	727	710	702	890
AGTCCGCGGT	1101	11019	4713	1019	791	766	785	773	770	732	780	691	703	750	739	721	723	688	717	703	1075
ACTGTTTGGG	1101	26668	4714	88	650	58	684	767	690	663	695	655	642	679	654	610	593	602	622	580	969
CTTTTAATTT	1101	23039	4728	817	696	665	661	656	647	618	697	619	606	621	637	583	603	556	611	603	789
ATCTTAAAGG	1101	22890	4729	765	756	745	752	704	715	683	713	675	662	641	695	683	656	584	631	601	713
TACTGCAGC	1101	9247	4733	684	652	617	626	681	599	604	614	558	569	585	590	577	575	591	618	554	726
CGAACGGATG	1101	22120	4733	611	663	639	614	645	555	549	576	567	547	496	584	572	567	513	570	524	650
TAGCTGTGC	1101	11695	4737	246	295	324	260	297	274	279	271	299	298	267	296	277	274	270	283	287	286
ACGTTTCTTC	1101	15825	4745	693	656	665	628	640	632	611	651	591	584	602	596	567	582	517	582	557	736
TCGATTTGAA	1101	22907	4752	797	859	896	836	811	809	802	884	781	809	782	827	759	778	720	767	740	829
AGGGGGATAC	1101	17491	4756	1064	1153	1131	1069	1136	1053	1046	1130	1003	964	1013	993	975	977	945	986	917	1080
ATGGGAACCA	1101	21773	4757	739	812	774	796	828	763	809	767	808	726	755	776	740	699	738	736	702	844
GACACCAAGT	1101	12107	4761	974	1099	1071	1033	1047	1001	972	1030	957	941	922	936	894	907	871	904	910	998
CCTGTGGGGA	1101	13764	4761	903	987	969	940	949	928	869	947	902	888	872	919	800	849	804	852	782	910
TACACGGCGT	1101	12058	4761	991	579	517	538	547	540	535	542	519	461	496	575	515	505	503	531	557	1036
GAAAGCGTCC	1101	14087	4764	740	716	777	745	740	742	719	751	694	671	672	698	704	692	609	661	621	762
ATAGGTTCTA	1101	6708	4765	1022	1155	1155	1151	1198	1104	1066	1084	1062	1013	972	1081	1032	1056	983	1007	931	1201
GTTGGAGCTG	1101	15875	4765	294	360	343	330	365	328	336	336	313	333	337	343	348	311	293	329	320	325
TATCATCTAG	1101	20011	4771	878	907	880	881	976	851	895	831	863	849	849	865	810	816	799	788	765	921
CCAGCGCATA	1101	11310	4771	858	884	939	944	889	903	865	903	833	844	796	764	794	774	784	807	829	957
AATTAACCCA	1101	23906	4772	823	854	833	879	880	853	820	841	802	761	802	844	763	728	691	749	751	826
AAGCCTTAGC	1101	21782	4772	635	608	607	591	591	561	531	600	518	492	518	498	492	540	504	512	459	657
GGTATAAGAA	1101	13949	4773	729	828	790	737	804	778	783	804	702	655	695	701	658	649	667	634	661	766
CATCAGGATG	1101	18100	4780	684	767	767	693	770	705	713	705	697	676	670	692	659	697	680	685	659	747
CACGGAATAC	1101	16221	4782	735	577	563	566	614	548	531	538	548	515	466	535	539	491	469	552	490	796
GTAGGGCTGT	1101	9966	4782	938	940	932	975	996	914	947	911	884	845	906	951	900	866	819	853	837	1021
GCATAATAT	1101	7656	4784	962	850	896	869	876	830	766	872	867	787	802	783	816	783	739	782	766	947
CCTGGTAGGC	1101	13474	4787	395	397	426	431	396	440	400	411	420	393	377	409	377	409	378	408	390	433
GATGTCAGCA	1101	9459	4789	270	262	270	284	246	289	237	272	263	240	255	228	261	235	214	216	251	280
GAGTTATCTA	1101	14054	4793	887	570	609	608	607	599	513	641	599	579	579	653	595	574	550	546	605	930
TGGCAGGGGC	1101	19955	4794	589	581	581	598	613	577	569	580	555	526	520	591	556	522	502	538	555	607
ATTCATATTA	1101	25845	4799	800	877	902	900	890	872	810	912	803	750	770	809	769	768	761	772	770	761
ATAAATCTAG	1101	13996	4803	905	892	945	852	950	887	866	886	813	776	807	802	820	785	802	756	728	951
AAGCTTTTTG	1101	12943	4805	645	651	667	677	706	634	675	672	588	621	640	650	581	539	583	612	595	691
TGGGTGCCAT	1101	12603	4807	469	510	484	466	520	469	484	489	473	465	483	508	440	420	450	423	445	515
CTTGGGGCCC	1101	17553	4810	827	933	882	904	967	842	840	817	832	847	834	896	751	817	803	788	828	965
TGTGTTGGTG	1101	21158	4816	644	689	678	701	666	686	650	663	674	603	627	628	604	587	579	519	555	575
ACGCCACGGG	1101	15049	4817	1022	68	104	74	110	86	93	103	120	102	110	135	134	111	131	128	126	1063
GGGGGGGGAT	1101	6561	4821	927	1002	951	979	1009	915	905	924	948	854	936	922	829	890	832	811	753	1006
GTGTGAGGGT	1101	10583	4822	826	877	976	861	916	860	904	862	816	834	832	851	818	807	762	809	749	872
CCTGGGATGC	1101	13901	4827	584	552	568	549	549	532	523	541	552	518	487	528	487	482	506	487	466	597
AAAAAAAGGG	1101	25846	4827	959	378	367	365	367	350	340	384	341	357	356	385	366	374	364	367	349	992
GGGGGGTTCG	1101	18546	4830	340	469	420	422	420	400	411	400	406	385	407	413	411	395	371	393	405	384
ATGTTGAGGC	1101	21886	4831	381	345	372	329	342	330	351	335	339	351	312	356	319	290	308	303	327	394
GCTAGCCCCG	1101	4841	4832	729	753	710	700	757	666	636	735	679	660	629	668	677	697	658	648	613	715
TTGTTAGGGG	1101	20633	4836	752	854	819	746	786	761	719	745	779	732	766	748	704	719	736	717	664	802
GCATGTTTTT	1101	7397	4836	896	761	793	696	840	720	693	748	739	730	641	730	722	709	716	720	678	889
AACGGGGTAA	1101	10130	4841	894	306	367	363	345	363	332	379	359	351	346	390	382	358	320	375	392	935
ATGGTCTAGT	1101	15906	4841	894	1058	1005	1024	1052	977	971	969	913	915	941	966	835	909	896	920	879	1003
GGGTCGTCGT	1101	12423	4841	226	219	205	179	256	178	262	207	171	204	206	184	207	200	211	183	194	254
ATGGATGCAG	1101	11619	4842	199	243	258	254	235	238	239	232	246	220	217	237	236	237	227	209	235	255
GAATAGGCCA	1101	13711	4847	585	608	643	586	645	610	590	617	602	568	563	611	552	527	532	544	599	600
AGCGAGCATG	1101	22917	4854	810	831	831	831	886	806	834	763	803	777	774	809	783	744	717	736	726	883
AAGACTCTGT	1101	21195	4859	679	668	687	705	701	676	683	672	613	648	684	636	618	581	629	616	618	682
GAATTAATCT	1101	11299	4860	709	762	740	739	729	723	685	696	683	638	651	682	646	665	645	638	645	671
CGGGGGGGTG	1101	21634	4860	761	789	755	740	849	721	770	787	725	695	746	716	711	674	709	697	636	803
TCTTTTAGTT	1101	11389	4861	871	953	956	874	840	876	827	831	824	776	814	857	798	789	718	794	805	843
TTTGTCAGTT	1101	8202	4866	776	869	898	860	897	833	851	884	824	776	796	777	767	762	729	732	757	761
GGGGGGGGGT	1101	17096	4869	886	1055	1055	1017	1063	971	940	997	974	923	952	992	904	901	868	882	885	1031
CAAACAAGCT	1101	21353	4869	967	1056	1037	1038	1106	1017	954	1009	968	952	915	992	953	889	880	952	912	1053
TCCTTTGGCG	1101	21938	4871	406	486	417	428	466	377	421	401	397	402	410	373	361	394	382	386	356	409
ATATTGGCGT	1101	24300	4873	1025	1090	1127	1019	1096	1008	1012	1043	990	1020	1008	969	951	926	875	905	878	1011
AGTTAATACC	1101	23093	4880	592	550	540	630	624	599	588	582	553	507	543	536	519	529	487	486	498	571
GGGCAACGCT	1101	19460	4883	541	632	638	629	616	679	596	584	569	547	563	579	545	537	536	537	585	603
TGAAGGCAAC	1101	21913	4884	912	964	964	875	955	804	897	847	830	773	766	815	813	835	791	797	749	855
GGAATTAGCG	1101	10175	4884	836	937	866	891	908	869	845	907	810	803	867	849	821	791	779	812	742	933
GAAGCACATG	1101	23782	4885	729	728	717	696	762	657	709	692	660	649	650	696	664	631	636	672	621	795
TGGTGGAGGG	1101	19896	4891	855	895	874	812	883	810	792	801	761	764	779	782	784	757	739	789	703	895
CGTAGGTTGT	1101	19693	4893	620	660	679	693	716	648	649	625	609	624	607	630	590	612	546	589	586	657
ATTTAAAAAA	1101	22295	4897	753	869	895	878	873	848	817	831	832	791	801	802	757	748	754	757	746	844
GCTTGTTAAC	1101	18301	4899	696	761	727	729	776	692	696	731	658	685	683	714	636	692	683	694	605	764
TGTTTTTTTT	1101	13087	4901	427	461	459	414	469	448	423	443	368	373	431	419	381	380	403	393	365	436
ATAAAGGGCC	1101	7933	4908	760	773	824	795	794	788	766	815	832	733	773	741	699	699	669	729	708	844
AACTAGCGGA	1101	24292	4917	907	867	863	844	870	824	837	838	829	835	742	819	776	749	791	811	753	1014
CTTGCAAACG	1101	11655	4918	799	738	744	706	773	719	698	704	723	724	669	737	685	664	678	699	668	879
GATTTTGGT	1101	24016	4922	815	867	857	788	781	785	762	783	840	721	751	747	719	787	740	686	715	754
TTTTTCTTC	1101	9293	4930	699	696	704	719	657	699	654	717	665	621	640	685	662	606	604	599	636	662
GCACCAATTT	1101	17084	4932	684	382	374	401	447	398	379	378	398	404	367	390	380	383	414	397	407	715
TATGGTGCAT	1101	15696	4936	1022	1088	1067	1168	1114	1122	1105	1064	988	961	998	1011	945	863	936	873	939	1058
CTTATGATCT	1101	7755	4940	843	949	905	950	885	914	878	901	841	815	865	894	838	763	720	799	805	836
CTCCTCAGGA	1101	26912	4943	53	58	52	53	52	54	46	51	53	50	45	52	49	47	47	49	42	52
AAATTAATAG	1101	17820	4945	815	832	817	768	827	758	755	729	752	691	699	734	679	700	639	704	699	832
GGGGCAGCAG	1101	25702	4946	995	1161	1231	1143	1178	1112	1145	1126	1087	1074	1075	1180	1050	1063	979	1042	1008	1020
TAATTGTTAT	1101	11763	4950	1002	1105	1049	992	1059	962	994	976	943	879	933	977	868	935	929	939	891	1028
CATATGGTAT	1101	12194	4951	1185	1245	1242	1238	1278	1197	1205	1212	1198	1069	1134	1134	1082	1063	1116	1025	1035	1184
TCGGGCGACG	1101	23031	4956	253	307	253	296	313	251	311	260	260	280	262	243	239	264	273	269	270	273
GGGAAAAACA	1101	14421	4956	938	779	833	818	848	797	765	840	829	749	788	789	751	733	713	712	670	924
CTGAGGGGGA	1101	26938	4957	83	26	24	29	29	27	26	30	29	29	31	29	29	27	29	28	33	80
TCAAAACCTG	1101	17264	4959	367	304	301	312	335	286	282	299	314	278	270	278	252	261	274	295	293	379
GCAGCTAGCG	1101	15562	4960	214	224	226	217	256	230	227	218	231	219	208	209	220	218	197	213	200	217
GTGTCTGT	1101	11238	4960	1139	1090	1129	1093	1074	1097	1023	1055	1018	978	1033	982	944	955	880	896	950	1087
CCTGGTAATC	1101	14446	4967	720	774	723	730	794	719	770	758	713	659	716	703	690	622	644	646	633	751
GCGTGCGATA	1101	26391	4971	832	694	725	708	716	725	736	709	684	711	726	733	705	701	657	708	699	889
TTCAGCCTAC	1101	17215	4971	783	795	766	747	784	716	740	741	744	723	677	787	680	682	669	723	674	815
TATATGGGCG	1101	25785	4972	170	151	165	180	176	182	154	161	196	144	173	157	174	168	148	146	165	160
ACTGAGTATA	1101	18278	4972	776	843	785	828	758	794	741	764	762	724	630	716	695	692	674	703	683	824
TTATCTAACC	1101	21927	4975	573	475	456	477	489	440	450	418	451	449	454	454	422	435	410	438	426	584
TGGCAGGATC	1101	26930	4978	71	59	59	62	62	64	59	58	56	51	57	56	50	54	52	50	56	61
GGTCTGGGCC	1101	22486	4983	584	657	607	609	678	589	608	648	648	582	579	606	598	554	550	541	525	611
GGGTCGGTCG	1101	7146	4984	373	407	425	423	414	377	407	375	358	372	366	372	334	346	341	345	353	344
CCGGCATA	1101	8053	4988	896	910	941	953	927	927	901	966	910	815	955	816	851	846	791	797	834	932
GTATCATGGA	1101	18360	4993	865	884	888	840	908	807	817	838	819	785	756	816	764	826	737	799	720	872
CGGGGGGGAA	1101	26920	4999	87	83	85	86	83	80	83	85	81	78	84	79	79	78	73	72	69	72
ACAGAGGGTA	1101	21545	5004	867	563	554	552	581	552	536	533	538	518	485	548	502	524	512	507	490	860
TGTTTTATTC	1101	18545	5005	724	667	700	679	662	664	603	629	600	566	580	571	614	587	547	547	575	662
GACGAGGAGT	1101	23141	5005	947	930	891	902	887	858	828	866	873	798	760	853	823	810	786	784	763	959
TAAACTTGTG	1101	21408	5018	432	400	409	424	374	391	416	384	379	350	364	373	349	340	322	351	361	412
GAACCACCTA	1101	18731	5022	747	423	402	441	473	451	446	444	410	396	431	462	458	411	421	449	451	784
AAGCCTCCTT	1101	7939	5022	852	743	770	778	797	753	724	788	728	698	757	716	675	690	678	683	652	898
GACACACTCT	1101	19620	5024	860	666	646	653	680	618	611	610	623	614	610	632	591	563	569	571	576	935
ATTACGTTAC	1101	21443	5024	670	667	650	625	673	630	604	636	599	587	592	606	583	613	584	618	573	686
GATGTGAGGT	1101	17444	5031	663	703	669	689	710	679	685	627	609	665	620	662	569	609	603	603	627	706
GGCGCGGTTT	1101	11586	5033	803	813	856	868	843	851	813	866	773	785	762	810	776	759	729	718	695	788
AAAGTCGGCG	1101	6223	5034	411	533	455	453	530	434	463	442	436	399	421	430	430	432	437	438	406	475
ATCTTGCGG	1101	12477	5036	843	678	696	675	731	703	630	682	676	617	645	671	676	643	624	670	668	815
CATTTTTAAT	1101	7741	5037	911	1068	1081	1063	1118	1044	1043	1050	1002	928	1010	1009	899	954	904	914	917	981
GGGCGTTTGT	1101	22738	5037	789	965	967	930	884	872	860	905	870	796	838	847	764	798	792	793	785	890
AATGCTGGGA	1101	25345	5037	667	675	684	668	639	591	636	614	631	603	555	606	536	582	562	581	532	760
AAAAAAGTGG	1101	13817	5040	529	500	475	441	501	426	468	434	435	416	417	452	423	411	396	414	405	524
TGACTAAAAG	1101	7286	5046	587	657	645	650	640	626	596	627	615	551	560	631	583	577	566	584	559	641
GTAAGTGGTG	1101	6701	5047	426	555	492	509	511	485	466	508	432	420	464	457	454	453	422	446	417	449
AGAATAATTG	1101	26971	5048	46	37	38	35	37	38	36	35	35	34	33	35	34	31	31	32	34	40
TGAGGGCTTC	1101	21681	5049	251	326	324	311	338	302	277	293	272	277	230	290	301	311	234	266	273	293
TTTGCTGGAT	1101	25456	5049	889	988	975	942	983	923	926	958	884	841	908	867	807	844	809	846	848	853
TCGTCAGCAG	1101	15112	5051	635	737	724	774	734	774	689	739	717	703	706	714	660	652	641	636	671	711
GCTGGGGGGA	1101	17385	5055	815	746	742	802	765	780	798	791	761	706	735	765	711	653	704	704	734	819
GAGCCCCTTT	1101	6842	5058	673	739	766	829	738	765	719	737	680	667	676	698	682	663	616	606	614	707
TTACGGGGCT	1101	18330	5068	584	632	573	581	643	595	589	604	551	488	561	534	515	533	501	530	511	615
TTTTCGGGGG	1101	12108	5069	359	417	410	426	438	408	365	419	436	372	365	414	382	375	371	394	378	409
CATATCGGTT	1101	21456	5076	800	820	847	797	799	793	813	757	747	719	761	808	712	707	733	716	722	869
GCGTGTTCGC	1101	22063	5080	427	439	406	412	452	433	434	397	377	370	416	427	370	350	396	359	382	426
GGGCTTTGCT	1101	25912	5080	586	616	621	609	601	650	606	626	577	618	591	618	564	561	536	564	533	640
GGCGTTTTTG	1101	11603	5082	736	862	799	778	872	731	754	722	712	718	724	794	739	688	716	706	708	851
TGTTACACAC	1101	7998	5088	905	871	818	782	837	764	770	775	731	680	751	711	703	717	704	720	682	923
TGGTGATCTG	1101	22888	5092	541	613	570	548	577	525	513	534	536	495	519	520	497	538	500	516	474	579
TTCTTGCCAG	1101	9921	5095	782	835	822	830	813	769	709	768	735	728	710	759	680	702	682	719	718	741
GCGAAGTCCG	1101	12137	5096	511	556	539	522	525	514	530	507	521	508	472	535	483	490	452	494	490	494
GGATATTAT	1101	11670	5099	879	872	811	828	857	817	760	807	779	763	778	768	721	788	747	741	731	839
AACAATGTTC	1101	20455	5100	691	713	664	665	715	650	644	651	608	609	652	642	594	596	584	631	570	721
CCCGGTGGGA	1101	17786	5101	597	598	611	583	574	601	581	592	566	544	534	563	557	525	494	522	513	561
ATGGGTTCAT	1101	16770	5101	1053	1077	1040	1093	1127	1067	945	1022	991	982	908	982	941	910	945	968	887	1180
TCGCAAATTC	1101	24507	5108	490	488	540	503	518	471	477	529	488	422	459	469	469	428	409	464	480	503
AATATTTCGC	1101	18453	5112	602	698	691	709	723	666	673	659	661	597	636	672	589	573	599	566	603	694
ATATAAGGGA	1101	9753	5112	491	531	575	514	525	540	515	556	495	520	472	514	531	496	487	490	466	540
CTAATAGTAG	1101	17380	5112	891	950	945	947	973	942	852	918	900	844	826	885	822	839	837	840	846	973
GTTCTAGGAA	1101	11535	5118	901	965	945	932	1016	877	911	896	903	876	888	898	813	825	823	782	815	895
ACTCTATAGG	1101	19359	5123	709	779	757	757	753	760	707	736	678	677	690	749	638	670	619	723	682	820
GGTCCGTCTT	1101	25183	5128	245	277	265	294	280	267	278	275	266	265	258	279	256	257	250	247	240	267
CGATCCGTT	1101	10011	5130	843	974	997	972	956	965	905	949	877	835	882	861	827	856	814	851	840	954
ATATTATTGC	1101	6881	5130	466	366	366	356	417	364	344	354	352	315	323	345	380	337	335	388	321	464
TCGCTTTAAA	1101	14282	5132	882	960	978	948	958	962	950	979	895	883	962	939	843	881	820	858	872	960
GACAGTCTGA	1101	23766	5138	641	638	637	592	622	616	601	631	604	581	569	604	559	567	536	571	538	622
CTGTTGGGGG	1101	19057	5138	724	751	729	737	770	722	696	743	688	659	661	692	663	676	664	696	636	805
AATTTTTACG	1101	14149	5139	757	792	798	786	850	761	769	748	724	738	729	761	685	669	688	735	722	840
TGTCTTCTGA	1101	13850	5143	279	317	296	294	331	295	314	311	248	266	269	272	293	281	280	305	278	343
ATTTTGAGCG	1101	21872	5144	581	766	733	751	833	702	753	718	735	660	667	713	700	722	706	721	631	704
ATGGAAGTGG	1101	26026	5145	636	674	722	672	701	649	678	679	626	646	641	633	611	625	595	609	603	650
AGTGTCCGGT	1101	13531	5151	882	879	888	901	932	866	859	873	830	791	789	816	743	726	756	723	758	843
AGGTGCGGAG	1101	8136	5155	626	749	789	728	785	743	715	748	741	645	642	674	686	635	671	675	650	665
TATTTTGGTG	1101	10125	5157	719	772	777	769	777	756	693	711	697	650	696	695	679	671	655	709	673	732
GAACGATCTG	1101	13650	5157	499	270	340	281	274	313	282	305	319	301	306	277	274	277	294	257	334	434
CATGTTAAAT	1101	6751	5158	999	1064	1083	1063	1031	1026	1023	1033	920	892	948	937	880	843	874	885	898	943
AGCAATCTTA	1101	13517	5163	722	590	570	554	603	585	560	561	488	505	558	491	510	481	541	526	493	690
TGGGTTTTGT	1101	16262	5163	779	673	645	572	646	577	594	644	604	563	554	588	562	549	545	561	550	867
TTGTGGGCGG	1101	25087	5166	601	607	611	574	653	602	637	588	571	524	540	589	602	539	555	563	545	587
TGGTTCGGCG	1101	8384	5168	253	274	265	255	238	226	266	242	258	228	226	261	262	264	231	251	209	265
CGGTCCAGG	1101	19160	5170	886	1014	929	926	1005	889	867	901	867	880	906	958	830	858	836	863	844	1000
CTGGAGGTCA	1101	13782	5171	506	522	519	476	537	485	484	517	500	453	441	480	454	451	478	455	417	498
TATTTGACCG	1101	11496	5172	444	454	442	438	466	453	431	453	456	418	429	427	444	411	376	394	394	479
GGCTGGATTT	1101	19084	5173	872	798	789	734	808	718	721	711	725	729	697	712	695	665	656	690	685	903
CGGGTCGAGG	1101	23967	5174	1021	998	981	977	1010	878	899	925	934	892	852	917	886	918	934	936	850	1146
CTTTCGCTAT	1101	13661	5174	835	872	884	891	884	904	861	888	856	835	828	840	747	756	795	790	786	852
AATTCTGTTC	1101	19906	5175	302	258	281	283	266	263	261	291	265	241	267	265	264	251	259	233	231	338
CTTCAATGGA	1101	18545	5175	517	508	529	529	527	515	503	491	501	468	484	505	475	451	442	448	435	512
CGCAATGAAA	1101	13534	5178	705	702	695	722	719	712	685	701	643	659	671	696	658	615	619	649	611	718
CCCCGGGGCG	1101	8285	5181	826	908	919	984	926	925	862	942	822	847	847	850	804	772	731	747	762	852
GTAGGTCTCG	1101	17804	5181	573	636	622	624	681	660	589	605	591	583	564	622	573	562	536	529	550	666
TGTAATTTTT	1101	25873	5185	869	874	838	825	836	774	739	809	803	749	763	813	762	713	703	709	712	841
AAGGGGGATG	1101	17120	5186	690	672	698	677	680	624	661	647	649	608	598	629	609	609	544	639	580	728
ATATTCGGTT	1101	8140	5187	842	889	856	836	892	847	843	819	841	777	800	772	742	744	787	759	740	849
ATTCACCTGG	1101	7601	5188	1020	1091	1076	1088	1116	1059	1020	1015	988	936	1003	936	922	894	934	898	966	1042
ACCAAATTTG	1101	7851	5191	758	811	818	887	859	941	805	906	844	803	845	828	770	717	753	761	771	866
AGGGGTGAAG	1101	13866	5193	938	1095	1079	1009	1084	1083	1010	1033	1024	962	981	959	955	926	936	947	889	1014
TGGGGCCGTT	1101	18221	5195	569	685	637	638	663	615	610	624	611	576	652	630	572	583	573	585	582	646
TACTCCCTTT	1101	12853	5196	737	783	784	774	790	792	699	788	762	713	722	779	711	663	661	655	655	709
CTCGGGTGTG	1101	25748	5196	313	369	381	415	382	396	381	378	373	354	380	374	360	359	335	372	324	377
CCGATGAGGT	1101	26875	5203	25	26	23	25	27	25	25	26	24	22	26	23	23	24	24	24	25	28
CCGGTTTTGT	1101	17244	5206	993	974	894	937	1042	919	909	908	888	879	873	899	858	841	813	831	810	1091
AACCATATGC	1101	12453	5209	466	503	483	442	500	487	477	480	472	428	456	441	412	423	441	413	399	461
AAGCGCTTAT	1101	23557	5214	858	854	899	844	846	810	839	817	797	759	764	815	770	784	718	794	756	830
TAGTTTGTCC	1101	25311	5217	523	485	516	539	477	495	489	508	483	451	499	504	434	449	401	472	438	498
TAAGAAATGA	1101	25844	5218	845	875	888	829	833	826	756	838	806	769	773	776	765	776	746	770	699	909
AGGTGTTTT	1101	21779	5222	915	1009	946	908	959	908	849	928	940	845	857	867	857	887	841	878	805	931
TCGCCCTTCG	1101	17329	5222	903	462	439	465	512	464	429	474	477	478	429	491	469	478	477	496	481	928
AGCGTTTCGT	1101	7367	5227	1027	1199	1182	1162	1158	1192	1121	1202	1162	1025	1028	1039	1013	1003	1015	991	979	1051
CCCAGTAT	1101	24493	5227	792	838	889	861	854	875	857	884	796	786	850	826	772	799	741	756	737	835
TGATGTCCGA	1101	16296	5230	861	957	944	952	967	962	944	874	894	869	858	875	856	814	827	800	835	904
GGCATTACGT	1101	15848	5232	906	491	528	511	511	518	485	566	569	503	509	507	539	525	522	474	518	933
GCGTATTGCA	1101	16961	5235	734	586	578	593	596	597	569	614	578	536	543	546	530	531	521	542	503	760
TGGAGAATGT	1101	8899	5235	876	885	843	840	924	863	866	874	813	844	777	854	798	750	798	751	789	935
TATGAGGAAA	1101	11991	5237	937	1006	973	879	996	864	943	865	842	843	858	852	795	853	814	854	790	965
TTTGCACGTA	1101	12432	5238	586	296	274	259	284	290	260	276	302	280	264	323	275	298	306	270	295	587
AGTAATAAGG	1101	19509	5239	703	783	711	679	730	648	620	672	639	616	633	627	596	617	617	657	556	769
ACGAGGTTTC	1101	16991	5241	623	662	684	677	695	642	627	617	607	589	590	635	596	602	559	604	551	709
CATTCAGACT	1101	18273	5241	676	698	698	732	694	714	711	717	677	627	653	693	638	603	629	625	616	687
TTCATGGCAC	1101	12065	5241	814	701	690	723	702	720	706	754	700	671	663	683	623	643	601	654	671	851
CGAAACTTGC	1101	9361	5241	359	279	267	309	296	272	304	267	264	248	247	257	276	247	238	300	260	368
ACGATGGCTG	1101	26851	5243	29	27	28	26	27	27	25	27	26	24	27	25	23	26	27	25	26	28
TGTTCGAGAG	1101	19250	5244	872	974	948	902	955	859	861	885	821	801	876	881	781	804	807	825	766	941
TATGCATGGG	1101	15800	5248	665	209	202	231	213	198	210	207	218	218	219	267	273	274	227	274	266	725
AATGTACACA	1101	15168	5250	337	367	374	375	326	363	372	350	369	318	359	313	286	299	289	261	292	326
AGTGGCGGTC	1101	23125	5250	361	378	357	416	426	400	388	418	360	391	371	391	387	347	324	350	346	334
CTCGATGCTT	1101	11133	5250	906	989	951	1010	910	955	948	894	850	810	928	899	842	834	843	849	840	903
CAGGTTAGGT	1101	9308	5251	730	780	802	790	834	789	749	780	732	695	713	740	686	685	728	730	668	873
GGCGCTGTTA	1101	23785	5252	743	844	800	787	801	733	779	814	757	727	772	798	716	776	688	699	672	812
GACTGCACGT	1101	13431	5252	934	540	542	510	560	545	516	518	545	503	523	531	495	449	478	499	541	1020
TAGTAGGGCT	1101	13156	5252	587	589	570	549	592	554	549	534	519	460	504	534	457	490	516	516	467	615
TTTTCTTTGA	1101	25992	5255	888	891	950	915	889	834	882	850	857	806	833	854	814	795	783	798	793	818
TTGTGGTGTC	1101	23807	5259	332	301	311	262	284	232	271	247	289	266	243	261	272	268	224	208	266	336
TTGAGCCATT	1101	19565	5261	860	948	945	879	947	880	820	875	871	836	814	879	816	841	826	828	786	924
AGTGGGAAAC	1101	14997	5262	730	807	792	768	809	758	726	743	720	686	725	706	671	663	687	622	671	837
CATAGGAGAA	1101	14189	5266	769	866	840	824	912	831	800	787	763	782	745	816	714	721	726	771	719	835
TGTGAAGACT	1101	22714	5269	451	466	411	447	460	386	388	400	419	398	411	408	407	385	381	372	390	396
GATGTGGTGG	1101	17700	5270	372	460	490	460	461	436	447	484	425	401	430	430	401	402	419	425	429	459
AAGGACTCTT	1101	17590	5274	249	264	291	277	284	269	246	274	256	223	217	246	255	216	216	233	248	308
ACAGGCCCTT	1101	25365	5275	950	731	738	752	735	644	682	747	761	701	667	671	675	647	610	680	685	974
CGATTGGTGT	1101	18027	5275	800	662	658	683	646	742	632	683	679	635	614	692	621	610	581	609	669	805
TTGTCGCCAC	1101	23077	5275	917	1020	1057	1006	970	895	964	964	966	904	864	932	836	899	895	838	872	945
GTAATACAGA	1101	6451	5286	1031	893	912	871	878	882	852	812	800	768	801	847	729	789	747	762	730	1041
GCCGCATGG	1101	13495	5287	203	170	160	135	138	176	179	138	148	138	171	145	108	161	160	150	158	155
CAAGGTCTAT	1101	20474	5289	938	882	850	816	922	804	817	818	755	764	804	792	778	756	730	765	725	983
GAAGTTGGAT	1101	13197	5291	893	968	945	887	904	900	840	889	853	822	811	794	801	744	788	793	746	880
CTGTAGCGTG	1101	17975	5292	932	1099	1104	1089	1075	1043	1030	1057	1035	1012	1003	1026	1012	1012	941	1015	958	988
GGTGCCACA	1101	14511	5292	801	867	862	811	853	834	853	835	769	735	759	746	754	694	693	688	707	781
TGCCACAG	1101	8155	5292	660	531	535	567	554	551	514	555	522	459	507	552	521	468	499	533	497	735
TGGTGGAGAG	1101	16106	5293	725	915	925	983	895	944	890	951	872	821	865	872	840	783	828	764	807	862
CTCACGATTA	1101	27101	5293	77	48	48	48	51	47	48	49	50	48	49	46	49	48	44	47	47	66
AAGAGTATAG	1101	22806	5294	832	894	896	910	873	868	887	861	851	791	782	817	821	779	723	733	710	860
GCTACATTTT	1101	24926	5294	882	506	523	492	487	500	454	442	453	465	465	465	479	455	427	461	457	844
GATTGTCCGT	1101	19650	5294	858	885	836	818	887	790	777	763	822	754	790	751	701	698	753	741	737	908
TTCAGATACA	1101	6288	5295	983	1075	1059	1079	1093	1046	994	1059	1006	997	990	985	934	948	923	919	937	969
TAAAACTGCG	1101	13688	5295	566	489	512	446	518	464	483	508	502	460	451	443	430	465	453	448	406	534
TTCCGAGTGG	1101	17496	5300	574	452	499	449	486	423	469	440	457	423	429	453	437	449	442	413	434	609
AGGGTCAACG	1101	22376	5301	477	598	624	573	617	575	581	586	608	545	485	534	567	519	510	505	501	559
TTGTTGATTG	1101	10571	5302	767	723	756	786	729	745	713	712	715	660	650	697	691	670	630	665	631	853
GAGGTATTGT	1101	11976	5304	729	729	790	716	734	662	650	720	699	686	676	694	656	707	650	668	609	747
AGTGCCTGAA	1101	18734	5306	845	833	812	822	848	806	808	817	763	788	804	829	725	737	709	710	701	815
GCGGTTGAAC	1101	25292	5308	948	862	999	909	920	847	869	917	868	809	812	829	805	879	763	787	771	917
GTAGGGCAGG	1101	16369	5308	753	753	733	678	732	619	668	677	682	680	669	645	663	649	579	583	594	758
TATAAGATCG	1101	6957	5310	508	568	576	610	565	588	505	566	538	531	522	499	513	494	458	494	492	537
TGGGATTGG	1101	13341	5312	815	754	713	705	736	735	722	686	676	649	651	702	623	627	617	589	663	817
GGGGGGTGGG	1101	8469	5313	643	551	573	613	602	574	522	579	568	605	593	542	568	491	525	535	516	614
AATCACTAGG	1101	27157	5314	93	82	82	81	86	77	80	83	84	76	80	74	79	76	72	76	75	88
TTCTAGCAAT	1101	10118	5316	975	975	1010	965	1027	995	1024	1011	981	966	914	992	929	851	884	919	853	1066
CAAATTAAG	1101	21571	5318	741	743	789	779	797	762	716	660	639	653	593	608	595	621	670	604	600	701
GCATATGCCC	1101	6534	5321	520	530	535	557	543	504	526	557	506	489	505	537	512	485	484	470	462	527
TAGAGCGTA	1101	19680	5327	522	649	600	642	656	591	618	612	608	573	574	595	567	539	527	522	535	601
ACAGAGTATT	1101	12006	5329	524	546	554	537	566	530	542	525	530	500	532	512	469	506	494	456	475	560
TCAATTTATT	1101	9422	5329	1039	1186	1130	1111	1051	1119	1052	1086	1029	939	997	999	976	950	930	977	937	1028
CCGGCTATAC	1101	23903	5331	674	667	684	662	711	611	644	650	632	632	605	639	605	585	566	587	532	652
GAGAGGATTC	1101	11613	5333	172	164	117	114	138	113	134	115	134	155	107	148	146	143	150	154	160	178
CTGTCGACGG	1101	11971	5334	783	875	894	886	929	889	862	896	828	840	865	844	774	751	777	794	754	816
CATATTGTAT	1101	18575	5335	860	939	912	880	884	887	845	895	874	810	856	822	767	797	761	774	763	875
AGTAAGGCCA	1101	8192	5338	694	809	801	774	777	789	773	767	765	689	770	736	700	711	667	701	710	716
CTGCCCG	1101	23089	5341	521	638	574	578	616	597	564	610	581	555	548	577	506	527	550	519	507	585
AGAGAAGTTG	1101	21201	5344	780	809	806	876	837	816	844	795	765	773	762	762	722	750	696	754	724	801
CAAAGGGGGT	1101	22236	5346	794	648	664	635	705	659	650	651	592	548	606	595	613	615	598	592	607	809
AATGCTCTCA	1101	17580	5348	858	816	804	776	873	766	778	824	771	738	732	787	751	743	699	728	686	891
AAAATACGTC	1101	24708	5349	127	186	169	169	157	183	172	170	210	151	173	170	153	167	155	150	171	218
CGGGTACGAG	1101	15237	5350	891	770	764	756	845	792	745	732	758	719	749	722	702	708	692	702	709	963
TTTCGAAGAG	1101	26958	5358	80	78	77	77	76	76	75	73	73	74	68	68	65	65	64	66	66	73
ACTTGGACGG	1101	12159	5358	595	526	525	505	517	480	503	520	471	498	440	469	449	500	448	498	448	654
CGAGCCGAGG	1101	15770	5359	675	446	429	412	409	396	403	391	385	358	407	374	378	349	369	360	322	728
AGCGGTCTGC	1101	16765	5361	417	407	435	475	501	449	440	412	427	425	402	425	359	403	427	424	394	459
GCTTGTGTTG	1101	22191	5362	911	957	923	876	971	843	868	870	863	788	787	850	807	836	841	855	773	974
GATGGGGTTG	1101	15366	5363	637	681	745	679	729	695	693	681	638	634	661	682	628	642	603	626	634	674
CGGCGATAAC	1101	22145	5364	843	896	831	872	888	838	847	843	831	784	816	821	749	753	766	828	778	933
CCTGGACTTT	1101	8979	5366	760	820	862	832	835	849	832	823	790	785	782	837	721	743	709	735	777	886
ACTAATCGTT	1101	9446	5367	851	811	782	774	809	810	777	754	766	761	740	726	713	685	730	756	700	894
TAGAGCGAT	1101	4166	5367	695	696	664	699	659	686	665	670	608	584	632	622	605	598	580	609	579	712
GCCGTCCCCG	1101	14037	5369	600	588	629	633	642	563	578	585	560	550	524	574	514	550	547	561	493	660
CATGGTGTGG	1101	10300	5371	729	782	838	873	793	823	790	808	728	698	726	786	747	705	702	752	698	824
GGGTAAGGG	1101	12887	5374	546	210	189	254	282	233	227	254	276	242	249	240	283	216	248	227	254	569
GGGGGTAATA	1101	17821	5379	938	944	878	836	904	815	829	861	778	765	777	850	801	831	774	818	717	989
GGTCGCGGCG	1101	14727	5383	215	232	211	225	244	230	191	233	194	198	238	226	211	201	181	211	162	246
GGGATTTGGT	1101	18020	5383	797	866	862	792	851	779	765	783	755	690	696	757	696	767	734	753	698	844
AAAGCGAGCG	1101	24261	5384	152	71	170	151	133	137	147	124	141	152	117	126	116	89	108	68	157	102
GGATGCTTTT	1101	12449	5385	893	1055	1024	940	1060	887	905	939	910	862	853	916	849	870	845	851	815	928
CTACTTCTTT	1101	21848	5386	701	788	797	714	772	680	744	730	729	686	690	710	683	709	680	659	674	764
GGGGGAGC	1101	10200	5387	525	486	469	488	469	469	446	486	466	454	491	432	458	438	428	430	462	544
CGTCGATTTT	1101	21691	5391	1068	1195	1226	1102	1150	1042	1003	1087	1070	988	930	1018	964	1010	933	1008	956	1148
GTTTATCATG	1101	23452	5393	719	834	783	741	777	752	741	698	700	680	683	714	667	676	650	665	627	743
ACGGTGTACT	1101	17041	5394	879	841	859	857	852	846	827	858	797	748	778	801	780	756	742	749	731	919
GGCTGCATTT	1101	20681	5398	827	641	653	677	687	658	645	632	627	621	637	653	599	572	601	600	599	844
GCTTTTTTAG	1101	22143	5404	896	1026	978	953	927	930	911	911	910	867	864	878	838	897	863	827	836	955
TCAAAACCGC	1101	17913	5405	505	456	451	447	477	441	423	430	400	419	406	472	429	405	384	407	383	446
CGGAGTCAGG	1101	8241	5406	807	924	997	951	943	905	909	951	907	793	904	828	851	812	815	751	832	876
ATCCAGTGAC	1101	17289	5407	846	863	822	852	894	825	802	848	812	767	763	763	720	747	728	792	716	880
GCTCGGTTAG	1101	14909	5407	913	1000	1032	973	1061	963	978	969	991	963	929	981	941	930	873	896	915	1032
AGTGCGAAAT	1101	19040	5408	867	951	945	947	1034	863	879	869	835	878	857	885	810	813	802	872	807	958
GTTTTGATAC	1101	8779	5408	546	609	556	638	649	599	574	616	567	531	588	559	563	519	558	549	513	652
AATGTGAGGA	1101	17806	5408	770	829	799	835	793	785	775	844	786	722	783	775	728	747	686	735	711	797
GGTATATCGC	1101	19338	5412	799	873	805	796	868	790	785	771	725	740	746	795	701	745	726	736	718	833
GTTATTGTAT	1101	23185	5413	807	796	820	802	813	783	805	761	767	703	751	779	685	694	700	677	717	782
TGTGCCGGAG	1101	12766	5415	676	753	740	751	741	725	684	714	721	641	663	758	674	646	571	636	653	682
CATTATATA	1101	14096	5417	780	291	316	307	303	326	288	416	350	338	351	310	344	336	345	318	316	781
CATGTTTACC	1101	22223	5418	618	665	686	699	685	686	696	697	622	597	601	634	601	616	613	610	614	653
GGTTGCCCGT	1101	12540	5418	364	420	413	448	434	411	424	411	396	408	381	424	360	408	387	394	367	428
GCCAAAAAAG	1101	23917	5419	989	929	906	930	925	885	858	923	840	784	797	806	772	786	774	773	779	1004
CGATTTACTA	1101	17381	5423	815	421	407	361	421	404	375	430	397	370	367	424	405	431	422	420	392	891
TTAACGATAG	1101	14348	5423	908	1035	973	1017	1008	992	984	1003	956	905	979	972	922	902	858	899	853	966
AAAGGTCTA	1101	21013	5424	793	706	714	698	720	700	635	712	645	644	644	685	596	623	632	630	604	842
CCTAGGTTGG	1101	11630	5426	787	908	945	844	898	813	836	844	847	806	806	829	795	784	783	814	765	874
GCACAGATTG	1101	6697	5429	854	392	369	383	415	385	355	376	373	368	350	329	378	347	366	377	335	910
TGTGGATGCT	1101	9569	5431	706	751	835	847	779	853	794	815	769	730	757	773	765	736	685	705	708	804
CCGTTTTTTT	1101	10235	5435	866	928	853	866	935	855	842	808	837	804	820	889	805	775	775	826	751	915
ACCATTGTTC	1101	24020	5437	628	663	638	601	608	612	586	640	614	533	576	556	535	555	532	555	511	641
AGCGCTGTAC	1101	17147	5443	757	681	702	717	725	707	729	768	680	651	669	685	626	612	643	635	680	795
CGGTACCGCC	1101	10747	5443	452	505	567	540	537	539	492	536	479	477	517	529	506	490	460	446	457	471
TTTAATTTTT	1101	17573	5450	706	748	702	699	768	706	722	666	697	659	635	713	678	624	598	630	656	743
TTCAGCTCGA	1101	22888	5451	757	867	778	734	787	749	716	814	771	702	767	777	675	719	653	719	666	828
GAGTATTGGG	1101	9339	5451	644	650	679	635	672	639	624	648	644	618	579	619	571	622	599	572	579	680
GCGCAGAGTT	1101	25722	5454	821	797	801	782	739	734	683	785	754	706	730	732	726	805	665	744	702	871
AGGCAGGGGA	1101	11254	5454	728	779	781	780	836	751	726	777	684	718	739	760	708	701	690	740	705	754
TGGGGGGAAA	1101	9203	5454	736	782	775	813	811	768	723	762	716	750	662	711	727	692	685	700	712	819
AAGTTACACG	1101	21523	5456	249	242	210	223	242	205	222	251	204	210	194	227	208	217	213	231	191	268
GATACGTGGC	1101	13184	5457	266	200	216	209	208	183	176	187	186	214	204	210	191	199	188	189	210	295
GTAAGCTGGT	1101	15932	5462	472	575	576	536	569	505	492	534	525	490	492	492	513	508	457	485	453	522
AATACAGTAC	1101	15715	5463	626	699	676	679	670	663	647	663	603	612	623	590	578	598	557	621	591	694
TACTGTCGGT	1101	17464	5464	984	920	891	909	919	883	855	853	843	804	806	847	860	800	757	790	795	1087
TTTTTTGACT	1101	16009	5465	652	532	537	534	529	559	536	518	510	511	537	522	511	464	466	464	497	619
GGGAATATG	1101	13863	5471	709	720	705	682	720	673	657	716	689	620	671	667	606	608	577	627	609	731
ATCGTAACTC	1101	21747	5473	593	542	534	527	536	496	473	474	475	466	449	494	433	435	486	446	438	612
GATGTCTTTT	1101	16772	5476	1228	981	944	979	1041	942	917	945	915	862	876	926	820	878	831	871	775	1256
GAAGGTGTGC	1101	13986	5477	303	300	315	291	278	304	272	305	289	263	253	288	303	281	244	256	288	303
ACACCCGGTT	1101	8336	5479	870	907	988	871	906	849	845	848	796	797	784	792	815	746	721	770	753	881
GATATGAATG	1101	22538	5479	717	717	738	737	701	685	680	732	709	632	687	693	654	683	602	630	615	728
ACGAAGGTTT	1101	12837	5481	943	1039	1064	1016	997	980	954	988	947	904	899	954	866	881	807	838	864	927
GGTCAGTCTG	1101	13266	5482	586	708	774	722	715	683	671	719	666	674	628	681	646	628	636	609	626	674
AAAACCGCTG	1101	18575	5483	531	486	482	470	493	437	485	435	436	454	450	487	440	414	425	430	424	573
TTACTGTGAG	1101	18305	5483	928	876	883	876	859	865	808	886	822	778	780	806	737	767	729	761	764	916
CACAGGGAGC	1101	12478	5491	419	348	361	345	309	350	328	381	340	322	339	306	336	317	321	332	343	444
CAAGGTTCGC	1101	9200	5491	491	587	621	636	590	609	587	571	525	535	558	570	533	509	520	535	516	544
AATCCGATCA	1101	23880	5492	737	811	826	746	820	700	740	758	764	709	710	714	670	720	676	735	646	783
CAATTTTATC	1101	17263	5493	643	735	688	700	707	686	662	672	653	639	677	661	592	604	609	618	606	697
ACATTTAAGC	1101	9507	5494	551	551	570	507	577	565	516	563	500	551	478	519	483	462	482	499	493	563
GGGTTGGGAG	1101	14690	5496	639	755	791	789	802	800	745	811	779	731	708	721	729	669	657	659	673	735
TGCTAGGTAC	1101	4349	5496	730	707	723	689	658	612	677	651	635	625	633	683	609	637	602	574	607	705
GTAATTCAGA	1101	20841	5497	770	757	786	815	795	769	751	750	724	691	759	735	689	725	672	644	705	787
TTATAAGGTA	1101	19624	5499	836	915	848	796	869	758	706	808	805	784	741	816	785	758	746	755	684	895
TTGGGTTGTG	1101	18988	5506	690	674	697	626	719	625	670	664	627	616	613	602	631	589	572	589	567	704
CCAGAGGACC	1101	8892	5510	319	308	333	346	343	329	308	345	319	291	329	354	328	279	293	299	277	341
TTAAGGTTTG	1101	14514	5510	925	992	959	1030	998	975	921	994	913	864	886	899	854	839	852	844	801	988
ATAATGGACT	1101	9572	5513	862	884	837	840	871	820	789	816	815	776	727	764	750	768	742	764	735	901
TTTTAGGGTG	1101	13814	5514	769	712	720	741	710	732	683	729	697	670	651	715	653	668	664	685	611	832
CGGTTCGGTT	1101	13421	5515	832	928	884	822	908	839	853	846	876	801	784	845	722	746	770	735	740	808
AACTGAGAAA	1101	17279	5515	858	801	835	868	857	855	813	814	804	732	774	793	753	747	710	744	715	927
CTGAAAGGGA	1101	24445	5518	792	734	742	712	693	684	662	763	662	641	652	631	668	651	605	663	623	805
GCGTTTTGTT	1101	13761	5518	771	557	575	552	665	554	564	569	555	562	532	600	544	547	549	549	533	821
GCTCTTTTGC	1101	12163	5518	513	473	480	463	463	437	453	454	445	471	423	432	406	433	409	392	408	533
ACATATATCT	1101	17706	5518	797	764	753	718	776	727	643	713	717	684	654	745	686	703	623	688	630	796
TAAAACCAGG	1101	15121	5519	871	771	759	679	729	651	623	678	685	626	595	603	589	648	623	641	598	871
TCTGAGGTAA	1101	9533	5521	836	889	884	898	921	855	813	908	830	857	776	804	835	772	732	766	734	844
GAAGTGGGTC	1101	13353	5523	428	409	446	475	423	484	436	473	429	409	407	448	372	397	368	388	396	433
GTGGGGGTGA	1101	16487	5526	805	840	867	842	883	855	798	832	788	774	801	835	763	752	711	735	712	790
TCGGAGCGAA	1101	12477	5529	793	863	863	892	902	843	777	872	814	793	795	841	770	769	737	770	742	816
AAGTCGGTAA	1101	20515	5529	963	1030	977	920	1029	841	884	942	867	819	892	868	872	883	846	878	784	1014
GTTTTAAG	1101	6033	5532	826	808	807	818	832	745	721	767	735	723	703	766	684	683	659	710	665	798
GTGTATGTGC	1101	18392	5533	424	469	458	453	473	429	433	494	459	434	413	470	390	415	407	393	398	477
CCGGGGCATC	1101	27257	5533	72	68	67	66	74	68	67	64	67	66	66	68	63	64	59	61	58	71
ACCTTCTAAA	1101	9818	5535	937	979	1065	955	999	982	950	980	951	915	887	944	916	865	809	867	892	930
CAGGGAGACT	1101	14514	5536	585	637	658	672	641	610	590	641	627	550	535	551	573	562	556	515	544	607
AGCACTCGAT	1101	10238	5537	921	573	633	604	662	578	579	629	579	604	597	650	613	605	547	579	601	967
GGGGGTGCAG	1101	12128	5538	417	608	576	540	604	559	538	565	531	524	477	551	457	506	513	553	462	516
ATGGACGTC	1101	14883	5538	656	718	776	689	728	720	612	672	653	652	640	655	618	666	651	627	599	664
AAGATCTTCG	1101	12273	5539	805	857	802	811	872	789	796	811	779	755	748	776	730	739	755	719	717	824
CAATCCAATG	1101	23941	5540	711	765	698	690	752	704	687	723	645	677	680	694	657	643	600	676	628	741
GGTATCTAGC	1101	17966	5541	812	789	814	783	792	816	748	770	724	703	692	755	664	713	656	722	678	818
TTTTAATAGC	1101	22708	5543	623	661	626	603	641	610	572	616	567	580	558	600	578	566	541	574	583	614
CAGTGGTGGC	1101	18855	5545	283	304	328	359	301	324	305	329	293	276	296	320	301	302	279	288	309	280
TTGTAACGGT	1101	6595	5548	655	487	518	477	507	485	479	494	477	471	495	513	491	445	428	481	457	747
GGGATTACAT	1101	23848	5548	758	722	757	698	790	655	681	646	667	647	668	695	643	654	631	661	681	747
CGGGGGATAT	1101	21659	5550	983	615	595	618	650	585	598	682	616	582	622	664	602	580	526	627	544	1013
TTGGGTAACG	1101	24497	5551	537	580	614	655	597	580	555	598	529	568	551	540	561	538	467	524	460	532
TGCCATGGA	1101	19463	5551	986	958	982	887	913	872	888	899	877	787	840	869	806	845	793	822	798	959
TGATCGGGGA	1101	10832	5551	319	322	363	338	356	343	327	379	346	312	318	330	324	304	323	312	295	329
GTTATGCCGA	1101	14100	5552	246	257	257	237	245	250	261	259	251	237	235	256	225	228	218	218	240	240
GTGTTCAGTG	1101	22625	5552	734	743	744	778	767	744	711	712	714	675	649	712	643	629	647	612	621	696
GTGTAAGTCT	1101	18882	5552	119	145	148	149	147	174	151	122	136	122	122	131	121	132	101	139	123	141
GGGGGCAGCT	1101	16997	5554	753	865	924	893	899	899	871	901	856	792	851	862	826	801	749	716	781	808
ATTCGACTAG	1101	16947	5556	475	493	462	504	495	472	497	462	442	463	429	495	428	399	426	436	405	494
GGAGTAATTA	1101	14878	5557	609	636	649	645	633	686	628	630	621	572	587	598	613	522	538	558	534	644
ACGGCAGATG	1101	14427	5557	781	870	877	781	855	816	824	787	769	768	798	796	710	745	716	735	717	839
ATGTTATAAG	1101	20477	5558	864	920	913	887	879	872	809	820	808	778	772	795	769	809	749	809	711	905
GTGGGGAGGG	1101	23096	5558	565	358	383	396	384	372	400	401	393	344	387	427	389	391	384	384	407	569
GATTAGTCAA	1101	21604	5560	718	740	719	730	728	702	734	747	628	641	664	666	671	678	576	633	634	759
CTCGTTCCGT	1101	13583	5562	687	792	823	797	791	802	765	784	730	717	746	789	774	690	649	739	700	717
AAATAGCTTG	1101	13024	5563	784	890	938	871	898	850	830	878	844	826	875	933	800	817	764	824	791	867
CATGATTTTC	1101	21430	5565	685	773	767	765	740	727	673	750	666	659	657	667	614	627	590	639	615	660
ATGGGGGTCT	1101	7841	5568	444	479	504	482	493	472	471	468	444	440	445	469	424	416	407	409	427	475
TCGTTCGTT	1101	15310	5570	842	987	993	995	939	955	934	942	925	869	925	894	822	853	831	839	811	886
TGATTGGGGG	1101	16907	5570	631	651	678	669	647	672	635	631	625	620	571	647	613	610	558	626	603	656
CAGAGGGTGC	1101	19872	5573	218	248	224	243	223	213	212	230	229	217	216	214	200	215	225	208	193	244
AAAAATTCTG	1101	22870	5573	265	250	263	237	260	234	247	250	206	206	215	198	183	206	223	205	210	269
CCTCTTTATT	1101	15896	5575	745	771	781	800	814	845	724	776	721	742	733	742	698	670	707	677	665	750
CCCTGAGCTA	1101	17905	5576	568	470	490	504	490	511	504	537	482	425	477	464	411	443	455	433	474	596
AGGTCCTTCC	1101	8159	5576	923	1057	1023	949	1098	978	993	987	997	886	919	901	849	923	931	862	851	991
AACATCAGCG	1101	21738	5577	713	694	697	661	657	667	706	672	602	586	614	616	616	585	592	603	605	761
AGCTGAATG	1101	13975	5580	841	859	862	852	824	797	764	811	802	765	752	747	728	730	722	698	682	842
TGATCACAT	1101	15392	5580	644	695	696	678	716	662	619	671	651	634	605	665	620	604	567	620	614	731
AGCGACCTGA	1101	9619	5580	762	842	898	921	898	891	882	936	851	838	822	884	857	789	725	775	747	850
ATGGGGGTTG	1101	9432	5581	420	458	477	488	453	478	468	470	432	440	471	437	415	367	370	386	440	406
TCTAGTGTCC	1101	17552	5582	473	493	491	489	499	475	457	465	428	431	449	450	397	411	413	438	405	495
TTTTTTTTAT	1101	17368	5583	992	1018	1035	950	1035	963	922	990	934	900	894	923	867	920	856	888	821	1005
CATCAAATCG	1101	13325	5583	577	611	556	600	596	591	544	578	538	552	534	592	572	543	515	548	529	633
TTTTGAAGGT	1101	9724	5583	866	975	949	860	966	845	845	880	860	840	808	826	834	840	804	854	814	917
AGGTCTTAGT	1101	13253	5583	731	789	822	780	777	750	765	791	720	693	738	707	712	719	660	706	658	788
TAGTCTCAGC	1101	11341	5589	796	825	842	810	825	810	826	817	809	778	741	755	727	782	768	708	710	834
TATCAAGAGT	1101	23087	5592	691	798	757	707	776	665	678	722	676	663	666	721	651	701	668	697	664	688
GAGGGCGCTT	1101	18595	5592	688	572	585	611	608	637	605	599	589	540	612	606	527	558	536	532	549	724
TGCGTCTGAG	1101	8256	5595	932	1127	1108	1075	1134	1056	1018	1094	1053	1021	985	1004	1000	1012	950	981	906	1005
TTGGAAGGGG	1101	15008	5597	783	629	642	622	676	640	604	632	616	597	611	655	634	599	594	587	594	955
AACTGTGTGT	1101	11456	5598	1221	1008	1083	998	1004	987	964	1039	1006	917	928	961	937	846	865	857	875	1220
TGGTCCGCT	1101	6413	5599	592	740	705	727	757	709	646	706	681	674	671	686	643	632	636	635	578	675
GGTGAAAATG	1101	19679	5600	543	580	577	550	570	552	523	509	538	461	462	522	480	474	492	491	513	628
CGAGAGAGCG	1101	18177	5602	524	551	486	530	548	538	450	541	466	503	454	451	420	449	439	498	430	575
TTTGAGCCTT	1101	15870	5602	686	760	741	727	712	759	708	706	695	674	693	694	678	637	614	628	648	728
AATCAAACCC	1101	19541	5602	533	574	618	569	564	601	525	584	533	537	536	559	533	515	478	537	509	551
CCTAGGGGCA	1101	27010	5606	88	69	70	68	72	66	67	67	70	66	65	67	69	64	64	65	60	78
CTGGCCATGG	1101	18761	5610	384	387	371	369	371	361	365	310	362	377	336	400	342	343	307	368	339	377
CGGCAAAGGG	1101	23200	5612	718	321	306	315	320	276	261	326	333	325	286	339	340	331	359	310	372	720
ATCCCGTCGA	1101	19166	5613	474	511	483	455	534	454	457	468	465	414	460	480	440	437	434	450	427	494
TATAGTATAG	1101	16291	5614	777	827	861	807	877	808	823	810	781	692	764	702	732	678	708	691	668	789
ATTTGGGAGT	1101	12504	5615	721	752	761	722	742	711	732	705	706	715	693	742	666	661	645	632	646	702
ATGCGATTAC	1101	11282	5618	758	478	494	481	503	494	447	498	459	474	492	477	480	494	470	482	461	783
CATCGGAGGA	1101	13210	5619	643	694	645	639	660	636	632	583	582	592	625	628	519	574	534	554	559	682
CTAGATTGTC	1101	17214	5619	138	104	115	114	110	96	98	116	119	110	93	115	125	116	91	94	109	164
CTCTATCGAC	1101	9358	5627	748	642	651	606	645	600	619	603	602	591	574	563	554	543	583	572	578	727
GCACCATTAC	1101	16063	5630	534	163	134	191	200	132	181	173	183	190	167	196	180	173	203	195	172	543
CACTCGTTGA	1101	21920	5631	809	898	896	798	884	800	796	793	824	770	779	798	787	813	752	763	763	865
AGGGCAGTTC	1101	6596	5632	616	438	462	448	437	426	396	437	454	387	369	469	441	415	402	445	412	682
TGATGGGTTA	1101	20537	5633	798	858	824	861	864	841	821	801	800	792	827	827	749	729	722	791	778	869
GCAGGAACTA	1101	6258	5634	927	225	210	209	252	242	201	267	235	254	247	231	232	263	273	253	248	944
GTGGTGCATG	1101	16306	5637	755	817	809	828	854	804	796	827	796	788	791	812	767	752	753	704	741	810
GTCGGGGGTT	1101	25417	5639	571	530	574	569	569	584	576	584	547	535	574	515	544	523	515	513	502	549
GCTTTAACCT	1101	9248	5640	696	707	731	761	736	795	749	763	675	683	711	699	647	601	649	621	635	751
CGTATTCGCG	1101	12763	5641	187	253	261	253	259	249	267	254	243	220	232	252	206	227	206	225	213	230
ATTGCATGGG	1101	8337	5642	863	172	177	168	210	179	136	180	166	183	214	187	185	193	155	215	197	939
GGCGAATGTA	1101	9747	5642	879	922	939	952	1008	903	899	915	943	870	876	897	807	813	850	845	831	967
TTGGGGTTAA	1101	9955	5643	984	986	974	953	981	894	945	945	864	905	889	947	869	886	847	896	816	1052
GTTATACGAA	1101	19586	5643	1125	1075	1045	973	1041	960	914	957	906	895	903	946	908	895	861	919	853	1210
CATTAGAGT	1101	18964	5644	891	955	983	976	936	932	893	983	910	879	924	885	839	878	777	854	858	903
TTGAACGGAA	1101	12116	5644	746	705	661	707	711	679	665	682	673	646	666	696	632	644	611	632	618	772
TTTATGTTAC	1101	23505	5645	665	709	731	684	742	678	666	691	690	651	606	684	627	637	626	594	562	701
TCCAGCTCAC	1101	4197	5645	633	665	681	643	633	591	607	623	627	614	599	600	593	558	579	608	562	639
AGTGAATGGT	1101	17441	5648	928	963	969	924	962	844	858	909	855	833	810	879	818	879	810	886	775	946
ATGATCGTTC	1101	11963	5648	711	784	757	823	762	786	755	773	741	689	674	727	663	698	681	699	663	739
AGTCTAACTC	1101	11620	5649	551	586	600	601	605	586	603	591	580	495	554	538	513	508	506	511	475	615
GGGTGGGAGG	1101	11024	5650	892	954	954	912	970	925	919	906	849	826	861	897	860	811	828	823	821	972
ACTAGATC	1101	13064	5651	815	779	801	807	783	818	767	783	738	759	782	804	724	720	672	746	706	832
TGCCGAGCTG	1101	19758	5653	454	177	187	153	190	183	185	178	184	195	229	190	169	197	190	214	193	465
CGTCTGCTGA	1101	9881	5657	485	531	498	548	564	542	499	519	480	481	502	521	473	470	430	480	466	492
AAGTACAGGT	1101	11883	5657	907	937	931	899	960	918	852	840	856	857	783	932	817	847	809	801	820	909
GAACGAGCAC	1101	9790	5657	674	473	435	457	478	419	425	478	474	427	431	470	440	414	401	485	413	679
AAATAGCACT	1101	10265	5661	848	518	500	477	478	449	486	479	411	462	438	500	486	422	437	407	430	901
CTATTTTGTA	1101	21977	5664	832	946	888	905	909	893	851	847	845	795	780	826	806	790	767	761	757	866
TGTTAGCACC	1101	16829	5665	632	622	607	646	647	626	584	580	576	561	551	564	563	559	543	571	548	662
GCGGGGACGA	1101	23177	5665	631	520	464	477	507	514	478	483	519	495	456	506	464	518	509	522	482	677
TATATGGGGG	1101	12036	5669	628	636	632	623	604	618	570	612	614	579	582	628	548	534	554	530	565	632
TTATCTCATG	1101	23619	5669	900	902	899	887	935	847	878	903	824	745	809	768	809	792	749	793	713	863
GTGGCTATAT	1101	11223	5669	951	975	936	948	1008	925	881	901	830	805	872	860	780	794	840	820	832	975
AGGGAAAGCG	1101	16400	5669	600	692	709	626	676	670	634	641	650	617	605	647	603	581	577	590	607	672
AGTGTCGCGG	1101	10110	5669	932	1102	1177	1121	1057	1135	1098	1100	1000	1001	1028	1064	1006	951	893	914	969	963
TAAGTATGGG	1101	6641	5669	626	628	585	618	618	644	587	645	581	543	616	604	566	555	594	609	548	648
AAGATGTGGG	1101	6311	5670	804	746	766	754	776	819	681	789	763	682	768	709	691	689	684	700	664	846
TCCGGTTACC	1101	27460	5671	75	68	66	69	67	71	65	66	64	62	64	65	64	62	61	62	63	65
GGGTTTGGGG	1101	6372	5674	515	557	593	560	619	557	550	538	520	526	457	542	475	531	514	517	494	514
AAGTGGGTGT	1101	11500	5674	982	1214	1145	1085	1168	1059	1046	1130	1100	1005	1007	1102	1072	1014	996	1050	912	1009
TGGGTTGTG	1101	5987	5677	684	775	818	793	728	757	766	704	672	695	701	666	706	639	572	653	653	659
ATAGCCTATT	1101	13592	5679	870	908	949	898	922	890	851	879	872	878	806	889	809	769	765	808	757	897
GACGATTTTG	1101	16540	5681	402	404	401	422	416	366	339	393	390	368	355	371	359	379	339	382	344	425
CATCTGTCAA	1101	14014	5688	1095	1092	1061	1034	1088	1022	973	976	977	945	927	982	901	913	902	890	849	1149
GGATACGGAG	1101	26935	5688	68	67	67	64	67	64	63	65	66	63	68	66	59	65	62	61	63	70
CACGCAATTG	1101	13283	5690	794	734	744	702	741	715	642	676	690	644	649	677	634	663	656	629	641	775
TGGGCCCAGG	1101	11487	5690	827	881	929	840	866	856	824	829	817	744	777	840	745	792	722	720	778	857
TAGAGCTAAC	1101	7553	5691	798	901	887	898	843	912	853	911	886	806	838	894	858	777	762	829	788	838
CTATTCTATG	1101	22447	5691	847	830	878	877	883	832	839	854	803	741	814	806	821	744	730	744	754	817
TGAAACTATG	1101	19126	5693	650	676	655	674	663	634	619	644	649	589	604	626	570	614	578	577	550	685
AGACTTGCTT	1101	12693	5695	809	819	752	789	818	759	743	760	765	720	726	795	720	673	700	692	673	799
TAAGGAGTTT	1101	25320	5696	712	786	759	751	744	714	739	713	721	699	687	718	659	666	647	693	601	752
TTACGTACGC	1101	17960	5699	606	628	607	520	617	544	570	591	578	530	516	586	562	536	499	530	523	636
GTTTGTGTTC	1101	10516	5701	475	545	558	580	542	590	484	557	511	511	539	541	491	471	434	447	513	524
CGGGATACGA	1101	25492	5702	504	529	542	566	512	508	494	516	492	500	504	520	493	487	430	484	445	542
TATGACTGGC	1101	17560	5703	9	65503	65525	65529	65526	65532	65531	65513	65524	65535	8	65519	2	32	10	9	65524	23
TTGCTACTTT	1101	17387	5704	783	535	547	593	564	566	505	526	507	514	538	508	548	522	477	547	522	782
GTGGGTGGAA	1101	18293	5705	935	1067	1063	1109	1074	1092	1045	1098	997	975	988	1047	1042	945	934	938	919	994
AAGTACACGG	1101	23123	5705	720	219	232	233	263	234	218	247	238	245	252	262	245	222	248	255	265	805
AAATAGTTGA	1101	9827	5706	842	883	870	838	929	853	897	829	855	825	815	842	772	774	788	791	738	936
GTGCAAGTAC	1101	13569	5706	583	572	568	524	568	509	530	505	492	478	488	509	457	486	480	519	479	621
GTTCAGGGTG	1101	21179	5707	760	609	622	617	631	586	596	644	619	578	573	593	606	577	517	574	550	763
GCGTTTAGGT	1101	11854	5707	866	901	861	879	896	873	848	864	831	798	839	851	746	775	788	794	769	915
TGTTTTTTTT	1101	23687	5708	792	784	813	836	809	818	766	775	749	703	750	705	722	751	677	693	699	831
GGGTTCCAAG	1101	8183	5708	762	837	895	853	815	849	765	825	757	710	789	755	759	702	670	749	696	813
GGTGCCGTTT	1101	24023	5709	490	501	562	527	523	514	527	509	495	465	492	491	493	424	450	427	461	513
AAATGTTAGG	1101	12034	5712	827	800	842	817	821	828	777	805	723	711	746	773	739	661	665	683	724	844
ATGGACTTTT	1101	12834	5715	889	906	887	839	869	842	777	866	851	809	816	870	849	754	729	766	732	911
GGTTCCTAGA	1101	7249	5716	610	693	705	702	690	686	638	705	656	623	651	667	625	586	574	577	574	655
TGCTAGAGGC	1101	25445	5717	446	455	450	421	455	414	415	412	414	397	400	364	335	374	408	382	359	417
AGAAAGGTAG	1101	20849	5719	769	766	812	748	764	765	717	811	734	751	712	760	704	695	677	694	676	874
CTCGCTTAAG	1101	15578	5720	923	1025	1033	1067	1043	1064	1035	1074	1002	937	998	987	946	897	891	892	923	967
GGTTGTTTGG	1101	19970	5721	760	803	832	828	876	832	790	777	760	745	752	788	765	714	706	728	720	851
GGCGGGTCCA	1101	15136	5722	1094	1152	1115	1059	1128	1061	1101	1072	1009	937	1054	1058	933	903	943	954	963	1087
TCAAGGCGG	1101	15292	5722	592	633	634	601	604	589	564	594	603	545	529	578	565	545	534	555	603	641
CGCCCATCCA	1101	17415	5724	765	830	872	846	854	849	813	866	814	771	795	807	794	757	705	739	716	771
TTAAAGATTT	1101	6387	5725	836	1005	943	922	932	930	876	892	867	822	865	871	801	822	827	836	811	848
GTGGGATAAT	1101	7558	5726	967	1099	1095	1070	1085	1043	1020	1056	1054	947	1020	1031	934	983	933	938	897	1012
ATGTCGCAAT	1101	22666	5727	1055	1198	1242	1264	1195	1240	1173	1263	1179	1065	1118	1123	1105	1055	981	1024	1022	1161
CGGCATTAAG	1101	7001	5728	835	975	958	957	930	941	896	895	816	825	872	871	772	738	771	800	812	915
GTTGTCATTA	1101	19681	5730	926	935	978	899	960	814	857	872	862	853	838	872	836	836	796	820	794	974
ATTATTCGAC	1101	9593	5731	733	705	727	784	714	781	695	756	664	692	688	675	661	679	658	667	633	752
GCAATGTCTG	1101	18645	5735	699	400	426	440	412	413	367	443	401	386	403	422	391	375	372	399	430	718
GTTGGCAAAA	1101	16885	5736	954	866	854	854	907	853	801	906	828	788	799	835	786	755	739	794	724	928
TGGGAGGAAC	1101	12724	5739	797	845	814	749	805	760	761	806	740	737	715	755	673	701	678	683	692	810
CGCCAACGAC	1101	11258	5744	737	750	710	718	757	706	704	731	715	663	683	715	666	677	646	647	667	760
CGTTTGTAGG	1101	22672	5745	740	900	897	848	934	742	822	825	811	808	798	817	752	851	755	806	712	842
GCCCCCGCGA	1101	17665	5746	864	764	771	783	823	778	746	821	765	711	727	764	742	714	706	737	718	888
GCTAGCTTCG	1101	12640	5748	813	798	796	761	793	728	738	693	741	723	686	763	649	708	681	692	691	851
GATTCAAGTG	1101	17439	5748	790	794	794	794	803	738	705	755	761	705	689	722	673	714	695	700	680	790
TTGAGCAGAA	1101	6807	5751	889	1106	1071	1031	1119	1040	1008	1082	1042	952	879	962	987	979	905	932	925	952
TCGTGAGGGA	1101	21704	5753	507	567	562	564	582	549	580	526	496	489	491	527	475	512	467	509	460	557
GAGCCGTAGT	1101	16015	5755	817	892	877	932	873	913	866	833	844	807	844	831	762	716	740	755	748	911
ACGTGAGCTC	1101	7085	5755	817	924	910	890	913	888	820	887	839	774	851	815	751	810	782	816	769	814
CGTTATGCGT	1101	14558	5757	527	655	607	609	610	577	573	595	604	571	596	609	566	560	520	544	581	541
AGGCACTATT	1101	9057	5759	931	856	849	815	862	828	812	803	708	744	746	745	756	704	736	742	768	992
TTTGTGTGTA	1101	24927	5762	843	1134	1192	1078	1138	1061	1047	1095	1037	985	988	1038	1010	1049	1005	1015	940	947
ACGGAATGTA	1101	13031	5763	934	966	941	937	968	918	909	873	874	916	859	909	857	816	757	831	803	988
TTGCCGCTGT	1101	11648	5764	389	463	434	429	422	437	378	442	395	421	374	406	350	419	378	401	392	412
GCTTTTTTGT	1101	25416	5767	874	846	836	866	837	790	778	832	789	753	797	797	759	777	688	807	700	925
CTTGTTGCAC	1101	15227	5767	856	429	448	470	486	414	426	445	453	436	412	461	432	416	423	415	390	931
GAAGGAATGG	1101	19631	5767	700	678	701	718	793	680	668	666	631	676	650	727	659	574	606	613	609	695
TGGGGGTA	1101	11146	5769	919	1004	1072	1059	990	1057	1031	1097	994	897	998	975	913	834	826	868	899	1018
CTCTCGGCAG	1101	27247	5771	97	91	95	97	96	95	99	90	87	87	87	88	91	77	78	81	89	82
CTTTTTGTCG	1101	25782	5772	280	285	318	303	311	319	288	297	323	300	295	308	292	288	273	303	292	311
GGTTATAGCT	1101	8508	5774	897	1012	965	951	985	922	909	963	940	850	878	911	860	861	793	810	820	923
AAGAGGTAAG	1101	10264	5774	982	1099	1079	983	1118	1010	995	1011	941	914	925	964	919	990	913	976	887	1030
GGCTATAAAC	1101	20343	5774	423	311	319	324	344	313	304	286	315	286	280	300	292	285	282	269	313	434
CCCCTGGTTT	1101	17446	5775	849	872	910	891	861	882	881	870	831	797	816	840	813	810	722	764	752	904
GATAGGGGGG	1101	8388	5777	527	574	548	541	559	561	529	537	550	487	531	524	516	485	431	506	496	557
TGCATCGTAA	1101	13022	5778	893	700	701	718	792	696	668	745	738	690	686	733	677	678	637	707	664	941
CAACGCCGTG	1101	12627	5780	293	371	364	334	354	333	321	361	335	310	303	331	325	321	307	323	306	312
GTATGATCCA	1101	7599	5780	834	938	943	980	946	946	912	901	871	822	908	881	808	830	807	846	808	929
GACGCACTAT	1101	27130	5781	88	37	35	42	38	38	37	38	40	37	37	42	42	39	37	38	37	72
TTCATTCCTT	1101	24597	5783	635	697	703	666	712	634	624	641	647	623	594	597	607	596	579	616	571	670
GGGCGT	1101	11309	5784	803	923	876	885	898	886	796	881	848	842	777	828	826	816	756	834	795	859
AAGAGCTTGC	1101	7521	5784	26	65501	65527	14	65517	65517	65521	38	65535	65528	17	65535	45	3	7	1	6	65532
AGAACGGA	1101	8313	5784	578	634	661	638	578	557	554	594	568	546	527	544	556	526	524	522	536	621
TAAACTTCAT	1101	15321	5784	757	772	766	799	819	767	748	728	700	771	711	792	692	655	670	707	684	860
AGGGCGGGAT	1101	8443	5785	477	538	526	511	487	564	520	481	434	434	486	476	455	397	408	434	408	481
AAAAAATGCT	1101	7813	5786	910	894	880	898	841	867	820	814	823	811	854	825	740	764	780	762	768	891
TTGCGAACTT	1101	11895	5790	817	460	524	486	494	494	466	503	466	442	460	472	495	463	456	460	479	818
CAAAAACAGA	1101	23260	5791	770	778	781	723	717	728	732	721	719	701	697	706	670	719	683	643	706	826
TTAAGGGGT	1101	8247	5792	740	507	514	492	565	499	475	469	563	461	485	512	469	505	491	540	492	780
CGAGAGGATT	1101	25654	5795	1031	1081	1074	1048	1128	1023	1020	1073	996	993	957	1017	983	963	924	936	885	1068
GCCGTCCGCG	1101	21829	5796	241	230	236	216	203	225	212	241	213	224	216	223	223	215	205	212	250	229
AACGTCAGGC	1101	17475	5799	268	256	244	243	281	244	236	259	271	237	234	259	227	231	223	221	242	280
GCAGCCCTAG	1101	23037	5800	1130	1078	1042	1002	1084	974	923	1073	986	949	942	1043	976	957	862	939	899	1149
ATTTTTATGG	1101	7780	5803	705	765	765	755	798	742	716	705	718	658	679	730	671	690	639	618	676	737
GCAGGTACGA	1101	25579	5806	800	267	300	328	348	304	280	360	360	318	327	331	316	306	335	361	343	928
CATCCTGTTA	1101	24166	5806	819	852	870	881	842	832	829	830	788	776	763	865	791	805	737	809	789	903
GGGGGGATGT	1101	12844	5809	834	855	843	897	851	878	853	849	903	844	806	848	790	779	759	796	804	831
ATCGACCTTG	1101	17807	5810	564	660	643	640	664	655	582	596	585	602	585	631	579	562	542	596	559	627
ATTCGGCCGG	1101	6633	5811	810	929	942	975	928	896	838	934	862	836	873	884	848	813	793	844	756	920
GCTGTATGGT	1101	15157	5812	649	710	710	703	667	681	666	668	666	613	710	659	649	587	600	563	621	680
GGGAGTCACG	1101	6551	5816	693	890	898	812	826	821	786	842	712	729	747	759	711	745	683	719	700	668
GATAAATGAT	1101	13323	5818	860	917	913	913	939	877	866	873	848	844	822	881	829	800	786	803	797	907
TTTCCGAATT	1101	13027	5820	767	839	785	746	796	693	733	679	708	662	696	717	639	662	666	677	618	739
GTACATGTT	1101	7562	5820	1015	1149	1196	1201	1199	1192	1128	1253	1115	1065	1078	1133	1052	1043	985	1047	1012	1077
TTGCGCTGGG	1101	19431	5822	912	636	640	567	621	603	657	566	605	585	554	614	587	564	576	608	581	929
ACCCTGGGAC	1101	21798	5830	923	953	994	919	973	889	912	892	885	827	879	929	831	883	767	872	791	946
ATAACCCGTT	1101	15194	5832	866	927	986	902	938	871	889	895	840	795	895	827	787	801	824	780	793	947
CGTGGGGTAT	1101	6656	5834	881	1019	1005	1033	1053	1027	922	1042	965	911	964	967	888	926	878	928	829	958
ACTCTTGGGG	1101	19092	5837	1017	979	957	973	1017	975	907	927	922	877	940	920	857	838	862	841	832	1055
AATCTTCTTA	1101	24842	5838	717	613	632	633	618	631	616	634	574	575	592	615	585	559	531	555	564	711
CCTCTCGTAC	1101	4232	5839	653	674	659	661	686	655	580	651	625	587	589	585	596	610	597	593	563	683
ACGAAGGGA	1101	7122	5840	735	644	593	661	631	639	591	617	620	640	585	611	604	618	612	599	611	799
AAGGAGCGAA	1101	12884	5849	911	1053	1029	991	995	966	987	967	984	909	944	974	872	991	903	898	857	896
GAGAGGTTCC	1101	19712	5849	109	122	133	122	99	104	136	106	114	119	98	145	106	108	98	105	97	116
GATGCCTCAG	1101	6888	5851	796	868	919	843	863	845	795	833	782	755	771	764	802	718	713	726	659	802
TACCCGTATA	1101	15987	5851	896	974	988	975	916	971	942	953	881	824	875	882	848	809	815	797	833	869
CTGGTGTGTC	1101	14524	5851	345	384	405	374	423	390	400	428	385	375	354	355	387	330	348	374	357	384
AGAGACGGTA	1101	7537	5855	406	426	380	384	440	338	336	381	432	392	363	378	398	407	377	395	359	465
GGGTTACAAG	1101	11859	5856	1005	1103	1097	1066	1134	987	1020	1078	1040	990	893	972	960	970	918	964	901	1113
TTGTTTACGT	1101	13562	5857	652	710	657	642	709	667	670	641	647	677	629	691	626	566	583	568	583	670
AGGTCGTTGC	1101	15872	5859	396	402	438	382	410	390	370	417	371	366	381	348	359	373	350	346	332	416
GAACTAGA	1101	7775	5864	860	874	876	857	914	861	801	848	817	746	820	784	710	748	729	795	752	916
GGACGAGTGC	1101	21096	5865	656	344	304	313	350	319	297	314	335	300	343	324	331	287	299	298	296	684
ACTTTTCTTT	1101	24067	5867	713	613	595	570	635	549	525	568	532	516	520	541	540	524	523	515	519	808
TGGATAGGGT	1101	10069	5868	759	731	757	765	719	741	693	739	695	652	696	688	673	604	621	635	653	723
ACATACGAAT	1101	14441	5868	820	872	921	886	884	854	848	850	821	808	818	813	778	818	755	789	777	878
GTTCTTTTTT	1101	14866	5876	371	365	360	381	385	372	364	370	331	336	342	339	369	347	333	342	337	358
ATCTTGGCTT	1101	26021	5880	899	840	845	873	880	837	796	824	831	749	831	787	762	774	720	762	729	849
AAGGGGTCAG	1101	6361	5881	681	864	863	810	846	770	785	816	744	741	718	792	690	712	702	737	727	748
CTTACTGGAT	1101	20529	5881	898	703	718	704	700	678	649	676	673	676	629	691	684	628	595	610	621	889
GGGGGAGCAG	1101	9548	5882	724	895	952	929	984	864	855	879	904	821	819	846	845	829	789	792	779	776
CACAGACCAC	1101	12538	5883	754	786	812	779	829	755	753	777	703	719	691	743	737	724	662	752	636	794
GGACATATTT	1101	13417	5888	837	853	815	767	919	763	812	778	807	754	723	828	763	743	741	781	687	926
GCCTTACCAG	1101	9201	5890	784	293	301	342	322	351	352	320	327	318	319	340	335	311	344	337	369	844
TTGGGAGGAC	1101	13026	5892	579	673	690	659	679	668	639	648	630	607	553	598	582	573	540	606	548	622
GCCCTGCGTC	1101	12073	5892	747	594	532	584	648	577	569	554	562	603	516	583	542	512	553	575	549	786
GAGATTAGGA	1101	9307	5893	648	673	607	637	669	642	605	650	588	564	584	659	585	585	607	583	548	696
TCCTGGCAAG	1101	4357	5894	927	971	956	933	950	897	959	956	911	827	885	819	848	860	810	838	829	935
TGGCGGGGTA	1101	12116	5896	774	678	690	642	693	653	631	641	654	608	611	663	619	609	587	616	639	835
GCCGGGGAGA	1101	7240	5896	832	950	899	917	929	905	820	915	843	772	825	828	801	753	748	748	764	859
GCGTATAGGC	1101	7043	5899	261	314	307	281	289	270	263	258	282	242	272	254	252	269	252	264	253	259
TTTTTCGCAA	1101	24697	5901	997	1044	1037	995	1091	964	946	1032	1011	933	955	993	952	910	934	951	872	1042
TAAGGGGCCT	1101	13122	5902	794	819	876	817	843	825	832	834	788	781	787	824	790	751	728	737	799	933
AACAGGCGGG	1101	7717	5903	967	886	889	838	885	832	823	802	768	723	766	791	748	806	765	759	764	941
GAGGTATCGT	1101	18916	5907	893	1028	995	1034	1050	977	882	1001	894	886	842	936	891	918	872	923	798	973
GAGTAGCCCT	1101	12097	5915	605	706	692	678	682	675	601	653	632	663	579	664	620	619	566	600	619	616
GGGGCTCCAG	1101	16072	5920	783	865	840	809	858	790	773	881	761	729	730	770	753	738	721	738	676	870
CCCATTCGTA	1101	17771	5920	698	745	737	722	738	681	650	711	671	651	633	701	657	676	585	642	656	702
TAACTTATCT	1101	10429	5921	831	505	547	549	498	511	520	534	517	481	475	517	508	467	464	454	476	901
TGTTACGGGT	1101	9414	5923	837	334	346	375	366	380	375	386	378	427	421	403	366	406	375	410	391	880
TCCGCCTCGG	1101	8067	5925	929	1073	1074	1061	1130	1022	972	1042	1017	904	1022	941	915	947	914	900	903	965
TGGGGTCCAA	1101	18413	5925	719	778	788	838	798	807	793	804	737	772	759	760	754	712	683	713	706	826
TATTGTTCTC	1101	9436	5925	643	510	512	540	552	518	500	492	506	497	468	484	500	470	418	480	431	644
GGACTATGAG	1101	8000	5925	270	250	290	291	259	253	255	298	280	261	253	272	241	285	246	226	263	260
TTGTTGGGTT	1101	9891	5927	881	847	826	885	847	849	786	824	817	744	783	801	773	741	748	757	733	880
TCGTAGCGT	1101	11800	5929	843	1042	1059	985	1023	987	1009	1035	951	897	923	952	927	912	891	920	870	906
GGGAATCATG	1101	22276	5929	923	1014	958	958	1022	898	942	954	940	900	868	959	883	896	829	896	788	989
ACGTGATTTA	1101	22916	5931	759	809	812	801	819	751	773	795	799	727	781	766	759	722	689	714	667	836
ATAAGGGCAG	1101	4470	5933	753	720	737	745	771	704	643	705	695	669	710	698	639	681	651	635	629	761
GGGTGTGCGG	1101	9269	5936	395	420	438	432	447	451	412	464	423	410	428	420	412	359	388	391	373	385
TCGGCTACGG	1101	8384	5937	571	610	632	639	607	605	515	601	575	497	534	558	507	526	498	522	533	554
TTTGCGCTCG	1101	21501	5939	602	580	565	553	577	576	533	555	527	522	533	548	491	535	513	506	500	667
CTCAGCTTTT	1101	8326	5943	857	958	979	925	983	908	902	857	904	841	852	859	847	815	777	805	808	877
AAGTGCGAAG	1101	19469	5948	867	963	908	962	991	869	857	909	840	859	886	920	825	805	809	840	829	961
GAAGTGGGGA	1101	18614	5950	868	946	984	979	989	955	925	923	924	889	895	1013	909	930	835	898	883	908
GGAAATTCAG	1101	14899	5954	851	830	840	883	895	871	847	832	781	763	773	794	790	731	717	713	666	887
TTTTGAAAGC	1101	11017	5954	534	468	500	485	473	495	453	485	468	450	444	452	470	433	426	436	442	566
AAAAGCTGAG	1101	25618	5955	989	881	862	838	907	854	822	782	798	815	768	854	775	738	759	783	764	1057
TCAATTTTGG	1101	25537	5957	839	938	934	936	923	899	949	918	858	795	931	842	773	906	820	846	822	906
TTTCCGGTCA	1101	24548	5958	888	880	916	906	880	911	881	928	834	758	841	788	827	829	731	804	785	918
GCGAGGCGAA	1101	5135	5960	973	1036	1026	1031	1072	946	950	954	986	979	924	932	929	970	910	885	955	1000
ATATGAGGGA	1101	22926	5962	882	911	911	872	910	864	843	825	847	816	794	865	820	765	743	763	735	876
TCTGGGGCGG	1101	21129	5962	644	639	697	712	662	660	634	649	600	564	610	623	604	611	555	577	581	676
TAAATATTTT	1101	8486	5964	1009	1178	1220	1092	1182	1081	1065	1063	1075	980	1044	1080	1039	1051	987	1022	954	1161
CCCTCCCGAT	1101	12242	5972	773	808	831	833	844	835	827	787	764	808	757	799	775	746	766	760	726	866
AAAGCGGCCA	1101	13860	5973	862	777	780	804	791	825	761	776	726	751	734	740	695	663	675	702	728	948
TTTTCTTTTG	1101	13205	5977	1049	1122	1087	1037	1062	1050	1001	1000	964	971	938	1003	918	917	873	941	940	1099
ACCTTGGGTG	1101	18115	5978	1033	1078	1069	986	1048	955	986	999	983	941	932	988	911	903	886	917	869	1033
TACTTTAGAC	1101	23045	5979	657	682	676	707	704	678	676	757	641	635	637	680	624	596	600	637	597	732
AGACTTCTGG	1101	15743	5980	260	293	282	259	288	281	278	286	295	270	236	281	265	287	268	270	246	278
TGGGTGAAGC	1101	11921	5981	488	559	525	502	495	507	516	491	468	465	469	499	450	456	446	468	454	503
AAGCAGAC	1101	12069	5981	651	692	693	653	684	630	671	691	635	629	630	637	588	617	592	600	544	721
GGGTGAGTGT	1101	22511	5983	867	1038	1009	991	1036	900	929	952	861	825	828	903	826	875	842	861	784	927
CGAGTATAAG	1101	25384	5986	785	929	931	894	903	878	834	901	854	837	810	828	780	810	790	837	803	876
TGTAATCGGT	1101	18092	5986	804	823	790	791	801	797	745	811	760	713	777	803	706	706	665	699	701	870
ATCGGTCAGC	1101	12403	5987	706	797	819	797	871	741	790	767	727	708	725	773	687	660	720	705	678	749
TGCCTGATGG	1101	17708	5987	441	465	447	509	482	449	413	457	456	446	412	480	421	420	404	424	394	463
AGAACTGAC	1101	6411	5989	59	46	53	51	73	75	55	72	64	48	48	53	68	67	51	67	78	78
TGGCTTTTTT	1101	17512	5992	886	761	720	770	797	749	748	771	777	670	769	757	645	740	725	703	726	1002
AAGAACTGTG	1101	10298	5994	74	77	74	86	97	105	49	49	65	51	77	71	79	37	56	68	62	123
AGGGGTTTGG	1101	12833	5994	899	1013	987	961	994	953	937	983	957	886	894	959	859	839	863	852	856	930
TTTTAAGGCA	1101	14947	5996	662	681	672	611	716	639	646	604	607	611	588	587	570	557	578	535	586	718
CATGGTGGC	1101	19086	5998	341	409	399	379	386	360	357	381	406	361	338	387	350	345	331	357	344	384
GGGGGAATTG	1101	22406	5999	666	449	425	462	453	420	438	414	403	423	388	437	399	381	374	446	404	678
TAAATCACGA	1101	22008	5999	832	775	728	740	766	713	645	708	703	630	674	734	690	678	622	700	599	790
AAGCTTTACA	1101	25185	6001	823	662	644	669	755	644	640	680	667	641	627	675	646	583	612	684	586	937
CACATAAACA	1101	10280	6007	941	860	858	861	856	831	821	858	800	791	782	787	762	742	697	736	760	895
GTGTAGGAAT	1101	15591	6008	869	994	981	949	944	969	928	933	926	896	867	914	871	847	860	880	824	943
AAATTGATGG	1101	4183	6010	553	595	572	571	570	511	500	546	512	520	488	515	509	526	495	502	475	557
ATAAAGAGCC	1101	6949	6020	445	472	395	411	451	420	413	423	410	393	384	434	382	405	358	390	369	501
GGCTGCAGGT	1101	14161	6022	865	951	996	972	943	966	957	963	891	883	904	898	897	856	810	833	843	902
AGGGGAAGCT	1101	14949	6025	130	54	58	32	24	6	27	16	37	34	33	48	34	64	38	48	58	126
GCACAGAGGT	1101	10267	6027	928	442	487	509	526	454	452	468	495	506	432	511	483	512	522	484	483	968
TGCACTCTCT	1101	7175	6029	983	362	283	334	307	347	303	324	316	318	350	343	340	334	298	371	317	1089
GTTTAGCCTG	1101	13620	6030	370	360	407	435	340	433	373	413	384	371	370	361	327	330	306	326	342	326
ATTTAGCCAA	1101	19292	6032	892	922	954	923	919	906	871	928	859	782	873	887	796	828	781	794	792	925
GATATCGGTT	1101	17406	6034	943	1034	1033	998	963	963	940	993	942	913	899	910	903	858	807	866	840	935
CGAAGCTTAG	1101	13753	6039	886	942	966	959	947	911	856	958	910	837	842	895	798	847	815	872	832	896
GGCCTCTTAG	1101	10866	6039	776	738	779	721	735	715	701	758	679	656	666	684	670	618	599	619	640	820
AAGAGAAGGA	1101	20286	6039	660	730	733	636	672	649	634	669	668	576	642	648	604	650	596	632	608	729
GGTGCACGTA	1101	6618	6040	111	110	152	160	114	130	111	118	105	73	123	97	131	121	106	112	114	88
TTCAAGCGTG	1101	6273	6045	850	1163	1136	1086	1189	1094	1086	1154	1034	1000	1004	1023	969	978	972	960	992	851
ATCATGCCCC	1101	20059	6049	559	572	575	551	603	535	520	543	551	519	490	532	502	540	518	490	508	532
TTGGACATTA	1101	10419	6049	944	903	985	997	890	957	901	931	869	848	896	872	822	822	775	786	842	972
TACCGGGTTC	1101	5890	6050	636	757	751	695	743	703	686	719	689	642	718	669	650	667	619	655	641	689
ATTCGGCCGT	1101	14980	6051	778	811	890	798	771	795	766	802	758	738	719	736	698	712	654	685	670	760
TTTTGGGTGT	1101	14241	6057	952	971	1025	944	951	963	926	965	918	889	832	915	891	871	813	816	850	939
GAGGGATCTA	1101	17499	6059	880	725	760	718	745	755	699	690	716	685	636	754	701	702	657	682	658	944
TGAATTGGGG	1101	20552	6061	921	1007	971	934	958	937	857	866	828	808	757	851	869	843	809	840	780	944
GCGATTCACG	1101	17864	6064	965	650	696	722	722	721	689	739	643	656	673	689	660	641	618	624	653	1089
GGTGTCGACC	1101	6475	6067	497	549	577	543	594	533	522	567	576	529	541	573	520	560	500	542	468	506
TCGTTAGGAC	1101	17473	6069	512	543	556	577	544	563	520	533	562	523	490	552	503	490	504	507	477	538
TTTCTTGCGT	1101	6132	6070	984	1116	1027	1094	1108	1008	999	1052	1021	1022	1001	996	969	952	952	960	893	1082
ACAACTGCAG	1101	5793	6070	958	905	904	848	926	796	795	812	827	787	756	855	820	776	798	825	752	1041
GTCGTAGTGG	1101	9633	6077	506	582	546	576	624	537	563	541	515	536	519	540	523	507	487	503	485	521
CCTATTGGAT	1101	15616	6078	969	1099	1096	1035	1123	1079	1049	1040	1050	1021	999	1051	986	973	1003	969	955	1181
GCTCTCGTAT	1101	13844	6082	1091	1009	1014	997	974	969	946	966	893	884	865	946	887	878	851	929	843	1202
GATGTTGGCG	1101	15292	6084	146	151	157	171	186	174	192	166	152	152	175	164	144	138	159	125	146	137
TCGGCAATGG	1101	19414	6087	578	676	667	644	672	600	595	643	555	586	570	622	585	599	547	609	525	662
CACGTGGGTT	1101	5457	6087	770	654	636	590	619	658	638	620	651	572	664	594	643	631	590	637	591	937
CGGTAATTA	1101	11600	6088	601	599	559	595	603	595	587	590	593	563	581	620	510	555	565	553	529	603
TAGTCTATCG	1101	23469	6090	454	566	540	523	513	479	528	528	471	481	480	515	488	477	469	459	428	529
GCTTTGGCTT	1101	10397	6090	874	849	879	919	880	902	942	900	852	828	841	865	852	784	771	763	749	961
TGTTCAAAGA	1101	17149	6092	735	857	865	838	845	834	765	783	790	754	741	753	730	728	718	732	746	810
TTTTGAGACG	1101	25105	6095	142	194	211	213	215	212	186	184	189	210	201	187	170	185	151	174	165	202
TCCGTAGAAT	1101	6197	6097	757	876	996	993	955	964	881	943	875	875	884	942	933	911	786	905	844	968
ACACTCATTA	1101	3686	6097	677	463	462	505	552	491	465	509	504	473	474	45	45	45	450	47	491	71
GCTCGGTGGG	1101	16790	6098	355	341	364	340	403	364	342	314	359	341	333	333	303	313	330	313	333	374
TTGTTATGGT	1101	23043	6102	852	728	844	773	815	789	792	767	752	721	743	749	739	708	695	744	701	903
AATGTAGACA	1101	19494	6102	836	911	883	808	903	837	773	808	783	782	744	782	718	748	726	800	741	908
AATGTCCGGG	1101	12853	6106	801	315	343	282	317	319	317	374	344	327	342	351	316	312	316	323	371	870
AGGTCTCAGG	1101	7728	6107	1000	1022	1118	1090	1056	1063	994	1045	1025	935	1021	997	971	926	897	811	936	975
ACAATTTAG	1101	10081	6111	791	776	837	873	817	819	771	864	764	808	766	814	802	731	768	719	715	899
GCCGCTAAAG	1101	6898	6113	867	815	824	848	820	838	777	777	810	783	770	788	766	790	754	683	738	897
CGCAGCTTTT	1101	24229	6114	993	947	1030	1010	1025	934	912	931	915	894	910	953	891	880	868	883	797	1039
AGGTACTCTC	1101	22506	6118	713	668	730	693	675	710	763	742	717	667	676	737	666	656	611	633	612	754
CGTTGCGGGA	1101	15175	6124	547	490	518	555	503	581	533	526	526	544	585	587	497	497	468	508	514	601
CGGTTCCATG	1101	9327	6124	806	860	854	893	867	803	812	810	862	830	794	876	794	779	733	721	763	909
TCCAAATAAC	1101	19505	6126	793	765	740	745	751	681	724	715	694	623	650	701	688	635	587	664	630	856
TGGGATCCGG	1101	13388	6128	536	525	523	540	541	512	500	490	539	489	540	518	484	512	441	480	463	581
GGCGGCAGGA	1101	20412	6129	544	621	619	598	604	587	522	565	608	554	601	648	570	530	500	546	543	615
ATACCGGGAG	1101	8448	6135	630	323	329	318	356	329	349	300	332	343	349	389	366	383	341	340	316	651
GTTACTGGCT	1101	8658	6138	329	277	297	258	286	242	266	245	269	276	281	284	276	278	279	287	257	282
CAAGCATGTA	1101	16834	6139	704	795	793	767	818	793	764	759	763	768	690	817	716	731	732	708	712	840
CGCGGGGTAG	1101	17400	6140	561	596	593	582	620	594	568	577	565	550	539	612	547	548	517	520	524	609
TAGAATCATG	1101	12813	6142	718	749	727	757	782	727	720	709	715	695	746	768	708	667	648	690	657	761
CTTATACTTG	1101	13304	6143	921	843	835	825	821	809	750	776	823	814	775	861	806	774	719	749	721	917
GGGGGGTGAT	1101	7909	6144	991	1032	1001	988	1006	1029	967	895	1010	1002	946	1047	954	940	881	871	853	1001
TTTGACTTAA	1101	19575	6146	995	825	789	852	866	813	816	834	791	785	795	832	822	747	765	793	717	958
GCCATAGTAC	1101	21672	6147	588	472	459	481	506	461	484	501	541	455	470	491	487	496	438	466	422	650
ATTACCGCGT	1101	7811	6148	937	1065	1131	1121	1083	1103	1059	1096	1183	995	1124	1178	1021	1083	924	969	876	977
TCGAGAAGCT	1101	3740	6150	105	79	77	70	85	86	56	86	88	92	94	71	83	60	79	60	74	78
TGGGGGGGAG	1101	12684	6153	845	838	877	850	848	816	817	851	842	764	779	857	744	779	712	759	710	843
CGACGGAGGA	1101	8949	6155	616	672	679	672	668	665	603	676	696	616	668	656	615	648	573	605	580	626
GGAGGTTGCT	1101	11574	6156	531	452	405	405	429	431	423	390	414	377	368	439	401	371	364	386	367	546
AGTCAATTAT	1101	12075	6157	1009	921	923	930	922	906	936	881	931	836	893	933	796	861	808	803	798	940
TGCCGCAGAG	1101	24957	6158	1122	944	970	933	927	889	870	918	871	814	933	897	853	853	782	804	770	1016
TAGCAATTCG	1101	11106	6159	575	575	599	583	590	590	574	578	591	538	598	635	582	538	509	484	526	594
GGGATATAGT	1101	6748	6159	814	797	860	784	855	763	777	801	757	773	853	872	756	821	697	691	668	809
TTCTATTTGT	1101	13877	6159	875	901	870	882	880	881	895	843	888	816	894	910	778	858	827	807	784	851
GTTAACCGGT	1101	15319	6161	629	639	673	633	638	668	606	657	660	612	664	637	601	580	546	581	578	645
CCAGCAGGGC	1101	18849	6162	774	827	790	772	799	750	770	765	759	717	764	764	696	783	710	739	689	862
AAGAGTTGTT	1101	9619	6162	545	479	465	460	455	446	435	435	432	417	457	477	400	460	429	420	441	479
CGAAGTCGCG	1101	9226	6165	655	758	770	694	722	686	725	690	672	671	769	753	671	753	671	723	672	672
GCCGGATGGC	1101	18203	6170	373	285	330	296	306	284	266	302	304	274	306	287	309	293	278	282	239	318
TTCTGGTCGA	1101	9120	6176	573	640	658	692	667	664	657	673	635	592	603	704	608	647	550	583	578	634
TTTAAGTGAA	1101	19414	6177	974	1017	966	977	975	960	915	958	927	895	904	956	877	901	843	877	823	966
CCGAGGTTCC	1101	10903	6177	603	555	566	566	529	539	509	550	541	533	539	577	522	522	455	488	510	594
AGTGGGGGTC	1101	11685	6178	527	475	488	480	497	511	468	483	474	424	452	473	440	473	395	431	449	508
GATACTAAA	1101	24709	6178	847	852	805	809	882	803	830	794	816	706	840	833	707	785	729	714	754	865
TTTCAAGTTG	1101	21074	6178	716	772	740	738	793	732	734	750	724	698	758	751	702	684	671	678	605	729
TTTTACATGG	1101	17580	6178	276	231	233	217	233	206	200	204	203	200	189	235	222	216	208	199	227	304
GGAAGACCCA	1101	24675	6180	826	833	826	788	836	816	709	788	748	720	828	859	726	753	705	745	650	782
CTGGTGCTCA	1101	9788	6185	1078	872	964	911	923	900	915	871	840	815	841	932	809	868	804	778	801	1046
AAATGGTTTC	1101	9930	6188	847	774	771	701	703	686	683	686	681	630	652	621	628	648	599	592	638	734
TTGACCCTGC	1101	18045	6188	760	772	754	747	723	727	703	771	727	698	684	758	707	759	669	725	683	765
GGACAATT	1101	8759	6191	686	767	747	758	765	743	746	761	685	681	716	696	676	634	690	673	644	717
CTCAAAGGGA	1101	19861	6191	831	672	674	655	683	654	687	638	663	636	604	694	639	634	584	625	597	799
GGGGTTGTTG	1101	16160	6191	596	644	633	637	578	621	553	615	586	566	571	621	603	557	530	579	565	598
TTTTAAACGT	1101	21132	6195	860	873	882	919	862	849	816	862	817	784	807	849	779	800	774	789	775	886
GCACGATCCG	1101	24414	6195	483	263	252	264	260	275	258	256	256	231	256	329	245	259	246	248	260	457
AACCGGCTAG	1101	16347	6196	860	825	799	777	843	745	785	747	768	734	715	725	716	723	708	706	667	877
GTCATACTAC	1101	9254	6197	649	454	484	412	471	408	418	452	471	407	394	433	452	416	431	399	412	594
TGAAGTGGTT	1101	19432	6197	554	625	596	626	565	639	601	633	536	527	605	548	503	530	547	523	512	574
TAACCTGC	1101	22051	6198	463	420	401	377	384	382	391	370	428	369	366	333	368	327	348	354	336	444
CCCAGTAGGT	1101	23197	6202	872	861	889	856	905	852	841	803	856	809	801	829	772	764	743	762	762	835
GCTAAGTTGA	1101	15305	6205	904	823	824	822	867	795	768	865	764	721	800	743	764	762	685	761	736	806
TGTGTTTGAT	1101	12021	6206	781	787	816	746	772	723	763	713	719	677	700	723	680	706	646	702	662	765
TCGGAAGAAA	1101	23179	6210	953	1010	966	945	997	912	931	922	913	849	961	875	889	830	842	860	828	956
TTTGATAGTC	1101	20265	6211	568	545	530	520	537	473	537	528	470	450	506	473	455	436	452	468	449	552
ACGAGGGGTG	1101	24354	6211	630	662	669	643	657	595	589	646	625	630	617	633	595	599	549	567	543	593
TAAACATTGG	1101	11407	6212	763	671	656	699	717	670	651	686	639	634	671	674	632	630	569	646	631	729
TTCGTTGTTT	1101	22386	6212	976	922	985	946	943	893	942	897	937	859	833	865	824	812	825	823	870	925
CGGGGTTACC	1101	17571	6212	817	923	907	896	904	883	869	861	782	794	864	836	774	795	791	761	759	898
CAGGAAAAGT	1101	23015	6216	994	966	1009	1025	978	1016	1014	983	941	879	930	883	908	866	877	842	897	936
CTGAGGGTGG	1101	18165	6219	333	333	317	340	336	320	294	310	319	292	310	313	327	310	285	323	301	310
GGGGTGGGGT	1101	20365	6220	867	878	889	835	842	829	868	841	784	765	785	835	766	785	774	780	770	849
GGCATGAGTG	1101	7584	6220	643	643	591	605	606	608	594	629	602	587	564	617	574	573	511	550	567	645
AATTTGACTC	1101	9023	6224	529	448	479	446	432	417	436	437	434	397	384	413	401	406	413	405	387	521
AGAAACCTTT	1101	20865	6225	618	686	659	608	663	613	624	649	590	555	588	588	607	577	563	597	592	656
TAATCCATTC	1101	16741	6228	581	620	593	539	553	547	584	549	509	501	522	519	529	500	489	509	519	563
GGTGCTTATA	1101	8391	6230	862	498	498	539	548	521	528	531	484	530	506	512	485	493	480	498	482	861
TTTGTTAACA	1101	16555	6231	901	896	880	879	866	866	838	852	816	796	830	804	771	761	748	734	764	932
ATACGGCAAC	1101	8599	6234	979	822	783	808	836	779	803	801	772	751	717	773	749	718	726	715	724	916
AGCGGAAATT	1101	14156	6235	884	944	892	840	917	843	879	855	824	801	843	855	749	828	810	795	762	888
AATACGAAGG	1101	5975	6238	752	748	800	762	753	786	748	787	703	700	776	740	711	678	642	691	685	797
CACCGGTCAT	1101	23356	6240	1093	1224	1227	1196	1166	1148	1119	1166	1130	1112	1134	1185	1077	1069	990	1056	1024	1045
GAGAGGTTGG	1101	17773	6240	426	476	443	399	485	418	443	411	415	386	417	446	398	415	403	448	366	467
ATACGTAAGT	1101	13541	6241	886	947	980	963	942	938	936	895	851	839	867	892	899	790	788	819	812	930
CCGGCGAGGG	1101	9901	6242	585	377	378	425	404	389	338	350	355	357	350	374	350	358	342	322	341	605
CATTAGTAGG	1101	5504	6242	835	878	918	885	921	902	903	845	845	855	856	843	762	774	757	790	793	863
AAAAAAACGG	1101	25779	6243	279	89	120	108	101	97	91	115	178	85	125	98	103	119	104	111	104	291
GCTATGGATA	1101	17567	6243	784	300	314	336	312	332	307	365	342	348	338	381	406	350	382	397	364	829
CAGACGTGGC	1101	15816	6243	216	244	224	233	259	250	247	223	214	235	231	233	242	219	205	232	198	218
TTAACCAC	1101	16605	6245	754	718	685	705	769	659	666	689	661	660	665	707	656	645	629	637	618	752
TGCAGGATGT	1101	25332	6247	903	906	931	858	869	854	892	862	805	782	807	816	778	813	730	761	761	852
ATATAATATT	1101	10704	6248	866	846	842	841	857	807	800	760	764	742	789	736	734	655	683	682	751	812
AGTGTGCAGA	1101	12267	6249	684	790	798	819	763	780	753	788	727	702	727	719	708	725	693	688	717	761
TTGAATGTTT	1101	4462	6249	939	944	914	901	935	877	853	937	915	823	787	851	855	829	808	823	832	908
TGTCTTAGTA	1101	24706	6250	742	481	441	497	534	409	480	437	419	428	450	468	476	457	489	451	424	770
CAATTCGGGA	1101	10648	6251	795	809	805	808	813	790	769	748	762	733	720	737	753	704	689	687	673	769
AAAAAGGCAA	1101	26222	6253	339	277	301	277	270	258	262	244	258	233	222	266	245	222	240	258	224	335
CAGGTCGCAC	1101	20196	6253	984	1070	1006	969	1028	928	942	970	939	867	879	889	831	893	877	892	843	973
GGGTTTTTGG	1101	18552	6253	846	755	755	767	814	795	807	821	741	740	778	742	715	712	683	710	712	808
TTTGTATGTG	1101	6355	6254	534	613	586	599	565	566	560	595	534	497	532	506	506	504	499	506	474	538
CGGCTGTCAG	1101	6855	6255	918	964	1007	986	936	916	873	936	937	868	876	925	828	804	816	827	880	904
AAGGAGAAGC	1101	12423	6255	472	431	458	463	469	456	421	444	439	402	406	432	418	409	393	416	426	467
CTACGGGGAT	1101	16878	6259	947	945	946	907	928	923	879	872	899	866	803	888	870	844	799	876	835	931
TCGCGCTGAC	1101	21290	6259	608	435	455	455	450	431	405	447	445	422	433	455	437	441	438	452	422	597
TGGCTTAGA	1101	19369	6260	936	897	905	898	889	817	858	833	808	785	783	833	790	764	726	786	798	945
TCGTTCGCTG	1101	7872	6260	169	176	175	177	184	160	160	157	172	171	156	158	153	172	170	163	166	180
AAGAAAGGTT	1101	18780	6260	862	828	828	761	833	793	813	754	763	740	772	771	715	712	705	736	742	863
GGAGGGGAAA	1101	19802	6261	996	544	566	553	584	516	536	568	545	515	485	549	544	555	514	523	535	956
GGGTAGCGAT	1101	5755	6264	873	847	902	860	819	822	781	820	796	771	772	739	749	740	742	740	734	804
ACAGGCTCTC	1101	8050	6265	968	929	906	964	983	953	910	875	906	853	844	856	792	770	854	784	822	955
TGAGTAGGGG	1101	19681	6266	465	525	535	550	540	497	537	500	492	477	525	511	498	460	412	461	466	466
TTGGGGCTTT	1101	14006	6266	812	727	750	650	720	688	661	622	663	628	620	651	624	618	597	634	596	763
GGTTCGCTAA	1101	6309	6270	809	900	916	891	941	842	805	887	818	770	767	809	769	772	794	772	764	840
GTTGTTAACG	1101	24879	6270	637	625	633	660	666	598	587	639	568	589	619	576	556	574	549	582	535	668
CTGTCTGGAC	1101	8431	6270	830	780	844	862	851	848	795	846	794	788	777	776	758	796	749	758	736	831
TTATTCTGGT	1101	12717	6271	1006	1046	1048	1050	1064	1068	1004	1050	969	909	965	967	946	933	936	922	885	1059
GATGAGAAA	1101	20682	6272	828	803	827	825	829	796	734	753	740	735	720	793	737	715	706	726	689	836
CCATAGCTTT	1101	22315	6273	711	737	733	715	769	727	699	689	704	669	656	702	621	588	591	629	618	723
GGACGAGCGG	1101	17167	6274	314	239	243	240	263	228	262	236	236	223	226	236	259	258	227	284	245	344
ACTGAGCTGC	1101	13797	6276	352	327	314	330	350	309	341	304	313	307	307	315	323	293	295	289	269	356
TGGGTATAAT	1101	21061	6279	728	821	808	787	795	786	693	771	747	747	736	780	714	724	693	680	665	775
AATTTGGAAA	1101	20629	6279	896	881	913	902	873	895	841	881	869	824	828	878	858	807	782	767	777	818
TCTAGATTGA	1101	4244	6281	670	660	692	654	666	693	692	669	657	613	673	681	626	634	605	624	609	687
TCGGTTTTGG	1101	18058	6283	721	852	835	811	796	778	818	843	786	760	729	754	732	742	707	700	741	771
TAAATGGCGC	1101	12004	6285	660	602	635	590	627	577	573	553	561	558	573	569	587	532	509	554	542	694
AAACCAATTA	1101	26817	6289	586	602	603	595	586	589	572	573	535	534	543	534	498	526	473	521	535	589
TTATGTTCGA	1101	6482	6290	967	953	902	858	977	842	859	817	828	817	811	830	787	767	798	784	759	892
GCCCGCTTA	1101	11347	6291	919	533	542	540	592	519	523	587	563	525	500	545	569	546	501	554	536	944
CTTAGAGGGC	1101	23261	6291	495	420	378	379	405	378	379	389	364	354	377	400	346	354	317	359	374	453
TTTTTGCGAA	1101	6847	6293	831	744	778	753	788	749	732	712	738	681	664	700	701	684	674	693	651	836
TACGATAGG	1101	24653	6294	753	739	795	740	743	730	784	728	721	653	631	701	646	673	663	687	674	755
TTGCCGGGGG	1101	22177	6296	900	242	277	213	243	275	277	270	284	251	263	246	288	260	247	296	297	850
TAGATTAATA	1101	27074	6297	985	960	976	898	948	925	922	930	861	866	859	933	815	895	837	879	817	986
GACTTATATT	1101	6197	6300	771	674	698	717	710	705	671	668	673	624	600	637	655	629	651	610	596	759
GTGTTAGCCT	1101	5707	6300	884	871	839	884	876	864	816	840	825	781	797	839	791	746	707	776	766	871
GAGATCGGCA	1101	3921	6300	593	560	554	524	566	519	483	543	536	512	501	512	483	501	502	503	498	666
GATTGTCGGG	1101	13640	6301	1035	313	275	371	329	357	350	355	325	377	374	415	366	388	404	387	397	1099
TGAGATATGG	1101	20010	6302	584	652	663	687	656	655	635	656	605	589	624	622	551	533	576	572	550	592
GGAAGGTTAT	1101	8806	6302	787	812	785	683	764	645	722	710	669	664	675	666	664	709	628	697	682	778
TGCCAGAAAT	1101	26216	6302	984	1097	1042	975	1066	955	1001	994	1026	960	967	995	954	942	962	906	874	1028
GAGGGCTATG	1101	9973	6302	919	902	900	866	948	854	828	877	868	797	803	829	837	789	777	796	780	976
GGGGAGTTTT	1101	16867	6303	949	933	937	911	909	907	903	880	862	840	846	875	829	838	856	846	772	900
TCGGGGGCAG	1101	10370	6304	680	731	753	711	737	707	701	705	697	658	683	684	664	637	599	671	675	653
CGGACTGGGG	1101	15990	6304	577	586	589	570	580	573	504	606	536	550	561	546	541	563	543	568	497	628
GTGGGGCAGT	1101	6528	6305	750	801	767	776	779	758	766	786	729	688	680	673	687	630	666	646	666	726
TATGAAGAGT	1101	19262	6308	815	793	810	810	761	786	756	805	762	715	737	751	719	724	652	699	676	770
GGGTAGGTGC	1101	14879	6309	535	542	568	528	548	536	556	501	519	502	494	483	501	480	506	501	494	531
GGAGCCATGG	1101	7114	6309	469	500	458	435	506	445	426	454	472	472	417	452	458	454	431	453	418	457
GCTATTGGGA	1101	6677	6310	735	752	751	744	778	727	685	717	733	689	675	725	699	641	675	707	676	792
CGGCGGGAAT	1101	12023	6310	774	735	717	794	736	760	742	738	745	674	695	721	675	706	642	630	676	837
TGGCCCTAGT	1101	13551	6312	851	887	935	947	901	883	848	921	887	857	803	826	844	778	728	793	753	873
AAAATACCTG	1101	17489	6316	296	240	216	256	254	244	242	258	242	216	255	230	233	236	219	236	203	316
ATAACAGGGG	1101	24195	6317	874	127	119	149	135	181	158	170	193	169	159	207	201	221	212	164	200	822
TGGGAAATCT	1101	6414	6320	815	747	753	766	779	744	709	702	702	695	683	657	665	652	666	622	674	751
GGTGTGGCAG	1101	9673	6322	646	803	796	737	739	707	719	722	711	684	632	687	673	652	651	645	662	631
TCAATAACGC	1101	17583	6323	416	410	405	441	421	448	417	438	421	410	416	392	421	392	378	376	399	451
ATAGGGGAGC	1101	15769	6325	444	284	309	289	313	318	275	316	314	312	325	312	322	327	321	284	282	447
TTTTTATGCT	1101	18078	6330	753	810	807	780	867	806	730	731	724	720	682	685	682	679	669	710	616	759
TTTTAGATCA	1101	9825	6330	875	855	836	838	866	823	844	839	780	748	826	780	720	739	722	725	690	869
GCTATTGCAA	1101	15159	6330	601	613	641	647	601	605	626	624	609	565	634	593	578	527	503	522	568	630
GGGTTGGGGA	1101	19137	6331	726	743	734	731	780	691	725	691	716	663	674	662	650	679	654	670	638	721
ACGTGAAAGT	1101	24327	6333	1120	1122	1127	1072	1142	1021	1066	1028	1018	997	946	981	966	949	973	961	922	1077
AAAGTGGTTG	1101	22429	6333	541	579	541	555	582	533	538	541	542	547	527	551	529	500	484	503	479	545
CACAAGCATT	1101	13525	6334	906	895	876	894	929	921	823	915	871	818	798	796	819	774	764	806	785	878
GAGTTACAAC	1101	14121	6334	237	272	227	257	248	229	230	240	241	231	236	256	226	243	218	265	238	247
GGGGCGGATA	1101	20330	6335	832	847	851	921	796	850	868	850	819	783	787	794	791	760	698	723	750	802
GGGCTGCGAG	1101	25042	6338	984	865	909	850	928	856	851	888	795	772	850	800	835	715	746	740	721	849
CGTTGACCGT	1101	21524	6340	424	490	471	417	470	391	429	413	417	389	397	416	394	393	390	400	379	435
TGAGGTATTA	1101	24522	6341	823	870	938	852	874	844	850	800	849	804	772	828	771	778	775	744	746	787
GTAGATCGTC	1101	23019	6341	551	610	595	595	596	598	553	576	556	550	510	554	544	565	502	526	517	567
GCAAAGATAG	1101	12704	6344	872	835	836	805	810	793	779	807	809	806	767	798	791	775	717	729	777	876
AGATGTAGGT	1101	9676	6345	832	834	774	757	792	787	761	760	723	733	724	699	680	675	741	698	695	813
ATGGCTGTAC	1101	27013	6347	618	604	654	582	612	574	580	586	523	533	560	517	538	550	550	526	489	611
AAGGGCCTCA	1101	9788	6348	825	776	857	815	774	790	828	791	739	706	727	708	770	656	659	662	725	815
TAAACGCAGA	1101	15608	6349	890	769	803	772	782	789	776	731	721	739	727	727	724	704	657	722	711	866
CATAGGGGGC	1101	5215	6350	601	418	428	352	412	365	388	376	379	367	350	344	382	360	370	383	352	548
AAATGATCAA	1101	19491	6350	813	840	885	888	888	870	872	869	788	769	797	849	789	767	742	754	748	841
CGAGTTCCAC	1101	11316	6351	180	170	169	177	188	160	182	162	166	157	174	142	147	172	163	147	155	187
TTAGCTGCGA	1101	10929	6352	870	801	801	851	825	818	742	864	724	735	755	754	772	697	721	740	719	887
CCTGGGGGTA	1101	26043	6352	967	759	773	728	763	709	716	718	759	743	703	746	711	702	696	721	649	946
GTGATGAACG	1101	17366	6353	379	329	381	373	352	343	343	318	328	317	332	336	323	313	279	282	301	376
AAATTCGAAT	1101	15787	6355	442	464	452	458	494	450	444	513	442	436	435	463	470	398	411	437	411	454
TACATGAGGG	1101	19676	6355	704	663	662	650	641	632	647	649	563	543	601	551	568	563	536	569	524	700
TATCGGAATG	1101	19256	6357	829	900	845	819	890	751	787	814	788	776	724	777	745	749	737	738	669	863
ATTACAGAGG	1101	21329	6358	927	864	880	824	888	818	758	822	775	771	749	831	757	773	694	748	695	884
TTATGAGGCA	1101	6265	6358	535	511	532	539	520	494	497	491	494	462	489	487	464	452	463	438	417	502
CTTTGTAATC	1101	8585	6360	657	713	674	668	698	655	638	689	643	599	632	608	610	629	612	620	558	671
GCTATCTTCA	1101	9763	6360	721	481	471	467	504	459	409	459	456	467	447	465	496	480	439	460	462	753
TTTGCTCGGT	1101	22392	6361	834	799	822	730	752	740	703	731	753	683	677	705	650	707	688	695	678	811
ATTGGTACAG	1101	26490	6361	873	871	904	879	890	846	776	894	821	780	838	841	772	715	758	726	711	866
AGTGGGACTG	1101	22491	6363	149	123	62	134	115	110	139	102	125	136	135	135	111	97	114	85	125	140
TCCTTGTAGT	1101	16722	6365	865	923	875	871	906	796	863	871	760	786	837	819	793	767	763	805	717	839
CGAAGTAGTC	1101	26305	6365	486	562	529	520	535	536	527	521	489	494	491	480	484	499	470	494	465	503
AGGCCTATCA	1101	20535	6367	873	940	947	932	942	915	905	964	834	812	838	845	838	823	781	840	768	839
TGGTTAGGG	1101	10244	6369	787	414	440	443	424	467	465	454	399	363	429	405	441	381	415	392	446	706
GCACCGCTTA	1101	8622	6370	942	350	335	386	392	368	345	422	412	392	386	429	396	419	391	411	392	988
ATCACTGGTC	1101	8983	6370	131	96	73	79	78	91	91	73	98	97	94	93	107	86	113	90	74	149
TCGCTTCAAG	1101	14576	6371	1029	1115	1099	1071	1116	1027	1040	1044	967	905	1012	958	938	877	930	976	912	1024
TTATACAGGT	1101	26539	6372	740	548	627	542	601	542	534	543	537	543	551	556	541	499	512	516	502	783
ATGTCATTGA	1101	23112	6372	758	752	697	718	746	691	730	692	700	658	658	702	657	622	629	645	642	687
AGGTAACTTT	1101	20987	6372	635	612	622	660	647	667	628	620	580	552	573	593	548	527	521	568	562	638
GTTTATAGTA	1101	10734	6379	800	783	746	776	822	764	747	717	686	695	716	763	712	654	667	671	698	879
TGAAGAAAGT	1101	18065	6380	962	963	951	911	936	929	851	866	863	883	776	890	833	830	762	858	777	910
AAATTAACGG	1101	14925	6386	761	360	348	335	355	353	371	357	384	355	396	371	367	361	377	393	355	714
ATACTTCTTG	1101	19185	6387	1014	1159	1114	1093	1165	1033	974	1067	1046	1012	981	1008	970	977	931	948	947	1099
GTTGTAAATA	1101	16816	6391	758	797	845	799	781	792	770	802	790	725	750	749	661	711	707	696	738	751
CCTTATAGGG	1101	11758	6391	817	642	631	667	660	660	609	659	636	623	605	628	617	587	571	601	570	825
AGGGGTTCGG	1101	15685	6392	640	623	604	625	644	638	586	611	578	561	608	585	543	505	529	520	575	592
TGGATCTGAA	1101	12553	6392	930	923	877	916	912	935	863	953	879	872	853	858	868	798	777	829	799	944
TACGGGGTC	1101	19135	6393	386	79	59	60	83	63	75	90	86	80	84	89	79	86	127	106	73	389
GTCTGAGGGG	1101	25832	6394	291	281	256	250	309	223	248	237	259	239	255	220	253	235	244	246	201	284
GAAATGGTAC	1101	9199	6394	717	695	730	669	692	694	707	666	667	642	630	667	647	640	613	612	606	736
TATTATATAA	1101	17809	6396	878	937	899	868	939	896	870	946	840	802	836	851	856	810	807	824	739	944
GGGCTTTAAC	1101	16643	6398	669	658	615	618	687	603	628	597	592	572	555	595	562	556	564	635	537	644
AGTGTGGTCG	1101	6041	6400	134	161	155	127	160	138	128	120	153	124	105	130	118	143	147	137	136	128
GGGGGGGGTT	1101	18659	6403	377	427	342	375	384	410	371	424	357	388	393	369	387	348	323	354	347	368
TGGTTAGAGA	1101	19946	6403	773	837	878	819	827	777	833	824	741	708	764	725	730	725	688	717	722	794
GCTCCTGAAT	1101	10837	6404	887	771	848	828	794	758	774	772	757	751	763	775	772	726	672	691	727	839
GTGTTTCAGG	1101	14161	6405	968	881	826	835	893	837	785	832	845	810	807	818	814	793	764	808	777	924
TGTTTTGGGC	1101	17265	6407	502	425	434	405	415	382	380	406	388	370	394	397	423	386	347	375	385	498
GCGTTTGGAG	1101	16677	6408	778	846	847	873	833	820	870	819	809	807	778	807	788	794	740	740	769	799
TCACGTATGG	1101	3807	6411	600	572	571	559	583	585	564	540	556	555	520	526	485	499	505	511	496	587
TTCTGCCGCG	1101	26362	6411	549	651	658	637	676	638	632	608	649	630	598	689	620	594	572	616	520	593
TAGAGGTCCG	1101	26141	6411	369	424	463	403	421	423	380	426	400	405	402	433	386	392	383	410	377	442
CCACCATAGG	1101	18285	6419	899	967	995	998	960	969	899	952	914	892	920	919	881	896	851	893	888	942
AGTTACGCAC	1101	7528	6420	938	667	698	638	710	627	635	655	680	601	628	640	605	602	632	644	613	902
ACCTCGGGGG	1101	12026	6420	198	229	209	192	214	200	197	192	199	185	159	162	195	169	175	205	180	216
GTTGCCTCGG	1101	11368	6421	845	862	788	836	912	832	802	809	753	785	747	770	763	732	745	808	749	955
TATTTCGC	1101	13281	6421	606	604	656	630	586	596	587	603	566	579	533	591	570	522	500	537	529	558
GGTGTATGTG	1101	27840	6421	737	738	720	701	730	696	663	706	625	668	639	690	654	635	641	612	603	766
AGAAGGGGAT	1101	19239	6421	939	905	860	895	915	871	868	848	853	821	863	830	764	803	785	814	800	979
CACGCCCGAC	1101	14192	6422	753	472	506	497	537	522	476	543	532	500	521	524	543	467	436	503	462	744
GTCTTCGCGC	1101	13483	6426	201	198	206	202	207	211	244	215	186	172	222	187	167	176	186	164	199	180
GGGAAAGCTT	1101	13810	6426	29	26	65533	65526	12	65531	30	65532	10	3	65535	65529	7	16	29	35	6	21
AAGTCTAGGG	1101	14028	6427	600	279	307	327	291	304	288	299	334	286	333	408	320	366	282	279	300	598
TGAAGGATTG	1101	22131	6427	854	709	726	713	718	671	695	706	694	637	671	678	660	614	598	616	598	854
GGATGCGAGG	1101	23949	6428	802	808	796	864	794	776	820	809	762	752	730	716	739	703	672	714	688	781
TTCCCAACGA	1101	19127	6430	821	704	709	708	719	661	672	674	671	625	650	672	655	612	587	611	634	734
GTCATGCGTA	1101	15541	6431	713	746	773	774	737	777	746	769	711	699	714	696	672	660	650	673	695	751
GGACATGTAG	1101	4140	6431	685	734	761	706	747	728	716	686	699	668	700	651	641	663	601	680	607	675
GTGTAAAAGT	1101	20979	6432	864	891	929	874	843	849	835	858	808	792	802	800	744	773	768	764	735	861
ACACCGAAGA	1101	17453	6433	827	797	783	804	839	819	779	761	726	736	768	725	726	677	697	705	739	812
AAGTGGGACG	1101	18148	6433	13	8	65533	16	4	5	5	17	31	7	5	29	9	7	25	12	27	16
TCTCGTAGGT	1101	11545	6436	912	876	888	844	900	848	830	865	861	826	826	852	818	797	762	838	768	902
AGCAACCGCT	1101	19818	6437	627	606	587	581	622	611	576	571	532	558	567	554	540	504	526	550	508	621
TAAAAAGGG	1101	14703	6437	819	415	399	399	424	445	363	430	399	380	385	425	411	397	408	429	434	825
CGTCCAGTAT	1101	20669	6437	851	980	962	956	952	932	947	956	872	874	926	949	884	851	805	857	826	895
ATTGTGGGAA	1101	20429	6439	842	879	861	859	903	804	808	847	849	834	768	861	833	796	807	790	750	886
AAGAATAAGT	1101	22434	6441	897	868	829	823	835	803	820	789	810	798	735	816	767	699	707	740	759	855
GGATTATCCA	1101	15340	6441	766	745	789	758	754	747	686	721	683	689	707	700	723	677	630	683	628	722
TCAAGGCGTT	1101	17172	6442	972	1085	1129	1071	1086	984	1031	990	917	914	1010	918	867	902	883	912	933	1023
CTAGGGGGGT	1101	15363	6443	877	523	533	567	548	515	555	566	530	502	549	544	553	519	507	538	517	887
CGGACGCCGC	1101	25533	6444	251	290	305	299	280	286	268	278	277	261	264	284	272	266	251	250	230	258
GCTTGTATCA	1101	6195	6444	715	857	874	845	846	830	848	799	758	733	784	781	708	731	688	704	706	764
GACAGGGTGC	1101	17926	6445	599	465	460	457	430	477	440	464	459	444	482	450	450	419	392	409	412	618
AAGGGCTTTT	1101	6530	6447	884	627	672	620	654	630	607	628	588	585	581	592	618	585	550	607	571	794
TGGATTCGTC	1101	16635	6449	651	739	737	771	751	742	701	693	694	666	673	642	611	624	640	596	638	679
ACGTATTTAG	1101	25628	6451	877	961	909	927	943	905	890	890	870	869	896	870	831	822	790	855	831	905
AAAAAAGGCT	1101	3970	6451	368	428	430	395	430	415	432	420	396	403	405	410	397	365	362	411	392	388
GGGTGAAATA	1101	12785	6452	829	797	815	838	795	834	750	830	733	749	766	787	721	743	654	728	670	818
CAGGTGCTTG	1101	15917	6453	751	750	780	787	782	794	776	757	728	727	765	742	708	710	680	697	675	743
TCATCCATTA	1101	13309	6455	716	758	729	736	725	714	694	683	685	684	689	707	675	666	643	674	663	722
AAGAAGGGGC	1101	12631	6457	443	303	292	285	305	332	286	289	303	279	238	299	280	291	256	279	278	465
TGTCTTTAG	1101	10627	6457	1103	1129	1129	1128	1093	1062	1113	1110	1036	995	1014	1047	985	938	953	938	989	1038
CTAGTTGATA	1101	19767	6458	807	823	830	808	842	814	761	809	759	700	764	774	741	746	725	766	678	829
TACCTGTTTA	1101	13519	6458	1065	1155	1108	1115	1126	1105	1060	1050	1031	1010	998	1059	939	978	985	949	984	1075
GGGGGGGGGT	1101	10310	6459	599	564	540	508	536	527	519	518	499	468	504	486	464	463	449	487	464	557
TGCGTGGTGT	1101	24903	6460	909	983	977	933	978	970	881	969	905	887	916	894	864	862	832	853	812	935
TATTGGGGAC	1101	9266	6460	618	657	597	621	664	635	631	615	555	588	628	594	579	529	580	566	546	645
CAGATGCTCA	1101	3853	6460	552	541	582	548	561	557	538	550	568	533	512	528	550	497	504	519	502	560
AGAAAAAATA	1101	13141	6461	906	831	793	842	866	804	801	792	745	771	794	819	749	736	730	690	709	901
[truncated: 493,813+ more rows]
