# Supplementary material for: A massively parallel screening platform for converting aptamers into molecular switches
Source: Nat Commun. 2023 Apr 24;14:2336. doi: 10.1038/s41467-023-38105-4 (PMC10126150; doi:10.1038/s41467-023-38105-4)
Supplement: Supplementary file 7 — Source Data [file 41467_2023_38105_MOESM7_ESM.xlsx]

## Sheet: Figure 2
Figure 2
	Figure 2A			Figure 2B
	Nucleotide Position	Count		Smith-Waterman Similarity	Count
	1	34		2	9
	2	63		3	110
	3	77		4	228
	4	83		5	303
	5	85		6	239
	6	72		7	101
	7	52		8	10
	8	43
	9	31
	10	37
	11	43
	12	67
	13	127
	14	162
	15	207
	16	229
	17	248
	18	193
	19	142
	20	98
	21	70
	22	45
	23	33
	24	25
	25	21
	26	9

## Sheet: Figure 3
Figure 3
	Figure 3A										Figure 3C
		atp-1	atp-2	atp-3	atp-4	atp-5	atp-6	atp-7	atp-8			atp-1 #1	atp-1 #2	atp-1 #3	atp-1 #4	atp-2 #1	atp-2 #2	atp-2 #3	atp-2 #4	atp-3 #1	atp-3 #2	atp-3 #3	atp-3 #4	atp-4 #1	atp-4 #2	atp-4 #3	atp-4 #4	atp-5 #1	atp-5 #2	atp-5 #3	atp-5 #4	atp-6 #1	atp-6 #2	atp-6 #3	atp-6 #4	atp-7 #1	atp-7 #2	atp-7 #3	atp-7 #4	atp-8 #1	atp-8 #2	atp-8 #3	atp-8 #4
	Buffer #1	137	110	125	115	118	116	149	165		0 micromolar	0	0	0	0	0	0	0	0	0	0	0	0	0	0	0	0	0	0	0	0	0	0	0	0	0	0	0	0	0	0	0	0
	Buffer #2	115	112	109	128	108	106	130	154		25 micromolar	7.59175	4.91121	7.51994	5.35242	11.5995	0.206753	11.3285	10.2901	11.7416	9.80155	11.3465	8.75086	44.6327	36.7226	42.0912	41.9314	36.5542	39.81	37.977	36.5875	28.613	24.2184	28.7349	24.9097	74.9432	73.9483	78.551	78.1611	42.8809	37.8385	43.3177	25.345
	Buffer #3	103	109	120	105	113	105	113	119		50 micromolar	18.1054	11.3135	18.176	13.773	27.3517	9.55417	28.4189	23.0985	23.8686	25.425	27.8391	21.3682	71.9497	66.387	67.8801	68.445	69.3402	70.3454	68.7335	63.1795	53.7818	54.2584	54.7451	48.8677	89.0964	91.6672	94.3019	93.2459	72.9189	73.0137	74.9315	64.1497
	Buffer #4	103	116	115	126	143	180	124	150		75 micromolar	30.519	24.2696	30.7289	26.8969	44.2236	22.4273	44.7389	40.0208	44.4837	41.0038	44.2602	39.486	85.7328	82.3195	85.6643	84.9723	82.693	82.8884	84.9327	81.3272	73.5303	70.5853	72.0032	64.9482	92.4627	95.5083	99.4588	99.7288	86.0573	87.4333	87.9894	81.7255
	Buffer #5	134	118	123	116	111	140	109	148		100 micromolar	40.7877	31.6659	41.0899	36.7167	55.0839	37.2156	56.5448	51.7438	59.0487	51.5386	57.6348	53.9071	90.6891	88.1343	91.5835	89.4823	89.6238	91.2762	91.2417	87.305	81.5152	81.7596	81.4995	74.0304	93.6667	92.1752	96.4665	98.8585	88.8909	94.6639	93.2515	89.1036
	ATP #1	931	816	845	820	758	691	654	675		125 micromolar	51.5884	43.9061	52.2771	47.9779	65.0418	53.19	65.8767	62.8589	67.9311	63.1199	68.1325	63.2562	92.9047	92.6787	93.5359	93.0794	91.7107	91.684	93.2585	89.7325	89.8656	90.3702	88.4003	84.1785	98.6793	98.16	97.9818	98.8459	92.1934	98.9503	93.9183	93.0448
	ATP #2	823	838	893	809	776	664	612	661		150 micromolar	58.8002	51.7573	59.2659	55.4207	71.9232	62.5374	73.4507	69.9252	74.5458	70.4174	73.6896	70.6409	95.2182	95.1567	94.7783	94.9317	93.2244	96.5122	96.3161	93.1466	91.4452	93.6281	89.8333	83.3474	94.109	96.6731	102.426	102.693	92.2545	97.9411	95.1184	92.0672
	ATP #3	790	813	768	853	782	717	575	628		175 micromolar	65.5052	58.6313	66.9291	62.6865	76.7282	70.0676	77.7369	73.4747	80.2284	75.658	78.9072	77.6683	94.9512	94.6468	95.7013	95.2986	94.3194	96.3374	98.9017	95.3079	92.5664	93.0715	92.4042	85.3409	96.4556	97.5156	103.992	103.803	94.1096	100.667	96.4724	93.5593
	ATP #4	848	800	792	773	714	610	549	594
	ATP #5	868	786	800	812	727	663	647	542

## Sheet: Figure 4
Figure 4
	Figure 4B			Figure 4C
	Nucleotide Position	Count		Smith-Waterman Similarity	Count
	1	40		1	0
	2	52		2	11
	3	52		3	273
	4	53		4	443
	5	54		5	183
	6	24		6	61
	7	11		7	23
	8	8		8	4
	9	3		9	2
	10	4
	11	3
	12	5
	13	17
	14	20
	15	18
	16	20
	17	21
	18	17
	19	15
	20	20
	21	24
	22	23
	23	28
	24	29
	25	28
	26	25
	27	16
	28	7
	29	6
	30	4

## Sheet: Figure 5
Figure 5
	Figure 5A						Figure 5C
		glu-1	glu-2	glu-3	glu-4			glu-1 #1	glu-1 #2	glu-1 #3	glu-2 #1	glu-2 #2	glu-2 #3	glu-3 #1	glu-3 #2	glu-3 #3	glu-4 #1	glu-4 #2	glu-4 #3
	Glucose Rep #1	202	463	461	363		0 millimolar	0	0	0	0	0	0	0	0	0	0	0	0
	Glucose Rep #2	196	432	437	326		0.0625 millimolar	0.140934	0.144225	0.161254	0.214467	0.203994	0.153594	0.158445	0.169437	0.114881	0.163042	0.124753	0.122283
	Glucose Rep #3	192	380	406	307		0.125 millimolar	0.290757	0.300639	0.311752	0.348041	0.286632	0.287084	0.348661	0.264406	0.26155	0.334569	0.24199	0.282924
	Glucose Rep #4	190	347	428	312		0.25 millimolar	0.464533	0.523786	0.541358	0.498509	0.517149	0.537714	0.499513	0.490774	0.489104	0.566881	0.486726	0.501331
	Buffer Rep #1	368	716	642	489		0.5 millimolar	0.649156	0.704124	0.789824	0.677107	0.667842	0.709714	0.688326	0.647758	0.675155	0.718147	0.66511	0.670334
	Buffer Rep #2	442	717	671	417		1 millimolar	0.81329	0.816073	0.816479	0.782468	0.767877	0.762163	0.801466	0.771701	0.758865	0.851931	0.753001	0.791466
	Buffer Rep #3	378	630	653	490		2 millimolar	0.91739	0.901089	0.911875	0.886414	0.905266	0.945869	0.885804	0.88463	0.926374	0.889893	0.869515	0.913443
	Buffer Rep #4	340	601	574	452		4 millimolar	0.920027	0.928023	0.943129	0.910632	0.917206	0.95391	0.915843	0.924448	0.946683	0.93283	0.918375	0.945586
							8 millimolar	0.943905	0.947433	0.972667	0.951162	0.953451	0.978928	0.93309	0.951982	0.975911	0.946582	0.944107	0.968064
							16 millimolar	0.955957	0.969703	0.989969	0.969388	0.967863	1.00314	0.951163	0.968248	0.995779	0.965161	0.959502	0.985171
							32 millimolar	0.977425	0.976399	1.00423	1.00226	0.990548	1.02414	0.982274	0.995273	1.02421	1.0443	1.05527	1.08398

## Sheet: SI Figure 5
SI Figure 5 Data
	Sequence Rank	I/I0
	1	7.19595
	2	7.17345
	3	6.9223
	4	6.89322
	5	6.78893
	6	6.76886
	7	6.75083
	8	6.70675
	9	6.6912
	10	6.6796
	11	6.6735
	12	6.6486
	13	6.57655
	14	6.56904
	15	6.41754
	16	6.40865
	17	6.39717
	18	6.39658
	19	6.36467
	20	6.3439
	21	6.33558
	22	6.31186
	23	6.30435
	24	6.30411
	25	6.28959
	26	6.2623
	27	6.26202
	28	6.26182
	29	6.2322
	30	6.23131
	31	6.19133
	32	6.18
	33	6.17412
	34	6.16952
	35	6.14754
	36	6.12937
	37	6.12678
	38	6.12578
	39	6.11533
	40	6.1134
	41	6.1075
	42	6.09772
	43	6.08702
	44	6.08304
	45	6.08121
	46	6.06515
	47	6.05911
	48	6.05596
	49	6.04871
	50	6.04114
	51	6.0252
	52	6.01757
	53	5.99832
	54	5.99695
	55	5.99055
	56	5.98413
	57	5.98055
	58	5.98022
	59	5.96622
	60	5.95752
	61	5.95231
	62	5.93818
	63	5.92793
	64	5.92782
	65	5.91786
	66	5.90691
	67	5.90597
	68	5.88025
	69	5.86792
	70	5.85918
	71	5.85578
	72	5.85549
	73	5.84893
	74	5.83576
	75	5.83136
	76	5.80914
	77	5.80702
	78	5.78353
	79	5.7795
	80	5.76036
	81	5.75966
	82	5.75243
	83	5.7475
	84	5.7424
	85	5.72394
	86	5.71642
	87	5.71362
	88	5.70511
	89	5.70438
	90	5.70317
	91	5.70066
	92	5.69141
	93	5.68524
	94	5.6742
	95	5.67077
	96	5.6676
	97	5.65719
	98	5.6463
	99	5.64572
	100	5.64286
	101	5.64215
	102	5.63964
	103	5.61705
	104	5.61602
	105	5.61527
	106	5.61412
	107	5.61277
	108	5.59946
	109	5.59581
	110	5.59282
	111	5.58915
	112	5.58706
	113	5.58658
	114	5.57489
	115	5.57143
	116	5.56029
	117	5.55963
	118	5.55604
	119	5.54586
	120	5.54312
	121	5.5365
	122	5.53138
	123	5.52677
	124	5.52411
	125	5.52303
	126	5.51706
	127	5.50744
	128	5.50388
	129	5.4867
	130	5.48383
	131	5.48193
	132	5.48103
	133	5.46924
	134	5.46429
	135	5.46191
	136	5.46179
	137	5.45973
	138	5.45391
	139	5.45227
	140	5.45
	141	5.44854
	142	5.4451
	143	5.44506
	144	5.44369
	145	5.44279
	146	5.44255
	147	5.41445
	148	5.4141
	149	5.4024
	150	5.40155
	151	5.39362
	152	5.39046
	153	5.38857
	154	5.38682
	155	5.37483
	156	5.37398
	157	5.37139
	158	5.36899
	159	5.36201
	160	5.34009
	161	5.33219
	162	5.33117
	163	5.32902
	164	5.32787
	165	5.32619
	166	5.32514
	167	5.32305
	168	5.31934
	169	5.316
	170	5.31519
	171	5.31507
	172	5.31457
	173	5.31111
	174	5.30828
	175	5.308
	176	5.30781
	177	5.30414
	178	5.30407
	179	5.30368
	180	5.30164
	181	5.30083
	182	5.30017
	183	5.2942
	184	5.29226
	185	5.29064
	186	5.28593
	187	5.28308
	188	5.28202
	189	5.26403
	190	5.2623
	191	5.25827
	192	5.2544
	193	5.25299
	194	5.25126
	195	5.25037
	196	5.25
	197	5.24755
	198	5.24357
	199	5.24295
	200	5.2427
	201	5.23864
	202	5.23816
	203	5.23816
	204	5.23592
	205	5.23529
	206	5.23309
	207	5.22585
	208	5.22474
	209	5.22468
	210	5.22286
	211	5.21791
	212	5.21584
	213	5.21273
	214	5.2097
	215	5.20752
	216	5.20295
	217	5.19458
	218	5.19316
	219	5.1895
	220	5.18927
	221	5.18591
	222	5.18338
	223	5.18241
	224	5.18182
	225	5.18014
	226	5.17857
	227	5.1757
	228	5.17538
	229	5.17518
	230	5.17276
	231	5.17002
	232	5.16162
	233	5.15157
	234	5.14875
	235	5.1475
	236	5.14507
	237	5.13616
	238	5.13492
	239	5.13381
	240	5.13264
	241	5.12975
	242	5.12763
	243	5.12745
	244	5.12629
	245	5.12126
	246	5.12046
	247	5.12045
	248	5.11709
	249	5.10894
	250	5.10235
	251	5.09922
	252	5.09713
	253	5.09538
	254	5.09132
	255	5.09067
	256	5.08621
	257	5.07982
	258	5.07692
	259	5.07668
	260	5.0752
	261	5.07362
	262	5.07308
	263	5.07097
	264	5.07053
	265	5.07022
	266	5.06913
	267	5.06696
	268	5.06503
	269	5.06418
	270	5.06356
	271	5.06305
	272	5.06075
	273	5.06045
	274	5.05926
	275	5.05587
	276	5.05111
	277	5.04955
	278	5.04848
	279	5.04803
	280	5.04564
	281	5.04531
	282	5.04243
	283	5.04173
	284	5.04148
	285	5.03974
	286	5.03852
	287	5.03812
	288	5.03811
	289	5.03779
	290	5.03516
	291	5.03313
	292	5.02941
	293	5.02503
	294	5.02371
	295	5.01876
	296	5.01286
	297	5.01139
	298	5.00998
	299	5.00353
	300	5.00303
	301	5.00241
	302	5.00144
	303	4.99711
	304	4.99679
	305	4.99587
	306	4.99483
	307	4.99448
	308	4.99284
	309	4.99036
	310	4.9896
	311	4.98779
	312	4.98684
	313	4.98658
	314	4.98578
	315	4.98287
	316	4.98206
	317	4.97872
	318	4.97627
	319	4.97619
	320	4.9761
	321	4.97274
	322	4.96592
	323	4.96486
	324	4.9633
	325	4.96311
	326	4.96025
	327	4.95857
	328	4.95808
	329	4.95801
	330	4.95762
	331	4.95751
	332	4.95658
	333	4.95619
	334	4.95238
	335	4.9509
	336	4.94651
	337	4.9408
	338	4.94014
	339	4.93517
	340	4.93352
	341	4.93043
	342	4.92522
	343	4.92345
	344	4.92105
	345	4.9202
	346	4.91957
	347	4.91912
	348	4.91353
	349	4.91328
	350	4.91298
	351	4.91108
	352	4.90974
	353	4.90881
	354	4.9062
	355	4.90395
	356	4.90296
	357	4.9011
	358	4.90102
	359	4.90047
	360	4.89429
	361	4.89412
	362	4.8928
	363	4.89214
	364	4.89201
	365	4.89136
	366	4.89096
	367	4.88575
	368	4.88529
	369	4.88325
	370	4.88235
	371	4.8816
	372	4.88141
	373	4.87117
	374	4.86971
	375	4.86968
	376	4.86751
	377	4.8656
	378	4.86535
	379	4.86471
	380	4.86283
	381	4.86186
	382	4.8609
	383	4.86073
	384	4.85935
	385	4.85871
	386	4.85582
	387	4.8552
	388	4.85403
	389	4.85104
	390	4.84984
	391	4.84648
	392	4.84583
	393	4.84551
	394	4.84277
	395	4.83973
	396	4.83811
	397	4.83053
	398	4.82864
	399	4.8229
	400	4.82114
	401	4.81969
	402	4.81911
	403	4.81866
	404	4.8169
	405	4.81186
	406	4.81159
	407	4.81051
	408	4.80858
	409	4.80425
	410	4.80366
	411	4.80247
	412	4.8011
	413	4.79904
	414	4.79829
	415	4.79598
	416	4.79475
	417	4.79388
	418	4.79142
	419	4.79128
	420	4.79036
	421	4.79016
	422	4.78918
	423	4.78801
	424	4.78788
	425	4.78689
	426	4.78571
	427	4.78307
	428	4.78288
	429	4.78097
	430	4.78082
	431	4.78029
	432	4.77858
	433	4.77759
	434	4.77361
	435	4.77318
	436	4.77184
	437	4.77174
	438	4.77049
	439	4.77045
	440	4.76923
	441	4.7665
	442	4.76398
	443	4.76053
	444	4.76
	445	4.75873
	446	4.75827
	447	4.75691
	448	4.75613
	449	4.75513
	450	4.75445
	451	4.75426
	452	4.75424
	453	4.75344
	454	4.75244
	455	4.75182
	456	4.7514
	457	4.75075
	458	4.75038
	459	4.74863
	460	4.74855
	461	4.74639
	462	4.74326
	463	4.74301
	464	4.74249
	465	4.7423
	466	4.73967
	467	4.73785
	468	4.7349
	469	4.73458
	470	4.73441
	471	4.73433
	472	4.73431
	473	4.73404
	474	4.73266
	475	4.73103
	476	4.72995
	477	4.72805
	478	4.72385
	479	4.72256
	480	4.72255
	481	4.71875
	482	4.71763
	483	4.7114
	484	4.70995
	485	4.7068
	486	4.70321
	487	4.70237
	488	4.70222
	489	4.70163
	490	4.70128
	491	4.70095
	492	4.7
	493	4.7
	494	4.7
	495	4.69982
	496	4.69942
	497	4.69918
	498	4.69903
	499	4.69758
	500	4.69749
	501	4.69692
	502	4.69608
	503	4.69295
	504	4.68697
	505	4.68625
	506	4.68379
	507	4.67824
	508	4.67769
	509	4.67597
	510	4.67461
	511	4.67409
	512	4.6737
	513	4.67168
	514	4.67158
	515	4.66667
	516	4.66585
	517	4.66507
	518	4.66232
	519	4.66209
	520	4.66187
	521	4.66102
	522	4.65903
	523	4.65897
	524	4.65654
	525	4.65589
	526	4.6555
	527	4.65457
	528	4.65147
	529	4.6496
	530	4.64586
	531	4.64583
	532	4.64547
	533	4.64444
	534	4.64324
	535	4.64295
	536	4.64158
	537	4.63886
	538	4.63869
	539	4.63857
	540	4.63823
	541	4.63659
	542	4.63578
	543	4.63411
	544	4.63406
	545	4.633
	546	4.63229
	547	4.62864
	548	4.62761
	549	4.62631
	550	4.62316
	551	4.62233
	552	4.62197
	553	4.62017
	554	4.61864
	555	4.61857
	556	4.61798
	557	4.61733
	558	4.61667
	559	4.61538
	560	4.61472
	561	4.61383
	562	4.60997
	563	4.60996
	564	4.60987
	565	4.60759
	566	4.60537
	567	4.60317
	568	4.60258
	569	4.59875
	570	4.59776
	571	4.59568
	572	4.59527
	573	4.5949
	574	4.59272
	575	4.58978
	576	4.5884
	577	4.58686
	578	4.58616
	579	4.58589
	580	4.58096
	581	4.58039
	582	4.57746
	583	4.57627
	584	4.5721
	585	4.57143
	586	4.57126
	587	4.56848
	588	4.56841
	589	4.56825
	590	4.56822
	591	4.56586
	592	4.56492
	593	4.56488
	594	4.56392
	595	4.56362
	596	4.56354
	597	4.5623
	598	4.56177
	599	4.56127
	600	4.55508
	601	4.55389
	602	4.55373
	603	4.55254
	604	4.55126
	605	4.551
	606	4.5503
	607	4.54754
	608	4.54749
	609	4.54635
	610	4.54519
	611	4.54391
	612	4.54192
	613	4.54152
	614	4.54105
	615	4.53846
	616	4.53826
	617	4.53797
	618	4.53421
	619	4.534
	620	4.53161
	621	4.53114
	622	4.53091
	623	4.53063
	624	4.53005
	625	4.52989
	626	4.52647
	627	4.5264
	628	4.52564
	629	4.52542
	630	4.52283
	631	4.52243
	632	4.52239
	633	4.5221
	634	4.52048
	635	4.51743
	636	4.51728
	637	4.51715
	638	4.51488
	639	4.51467
	640	4.51389
	641	4.51355
	642	4.5124
	643	4.5122
	644	4.51023
	645	4.50911
	646	4.50862
	647	4.5075
	648	4.50744
	649	4.50493
	650	4.5043
	651	4.50226
	652	4.50158
	653	4.50058
	654	4.49682
	655	4.49664
	656	4.49313
	657	4.49264
	658	4.49226
	659	4.4885
	660	4.48833
	661	4.4848
	662	4.48455
	663	4.48418
	664	4.48338
	665	4.48216
	666	4.47887
	667	4.47837
	668	4.47709
	669	4.47641
	670	4.47534
	671	4.4752
	672	4.47489
	673	4.4746
	674	4.47332
	675	4.47263
	676	4.47256
	677	4.47131
	678	4.4704
	679	4.46999
	680	4.4688
	681	4.46765
	682	4.46719
	683	4.46701
	684	4.46601
	685	4.46596
	686	4.46575
	687	4.46543
	688	4.46519
	689	4.46438
	690	4.46429
	691	4.46411
	692	4.46289
	693	4.4622
	694	4.46078
	695	4.45936
	696	4.45846
	697	4.45816
	698	4.45723
	699	4.45692
	700	4.45652
	701	4.45616
	702	4.4536
	703	4.45192
	704	4.4515
	705	4.45107
	706	4.4509
	707	4.45008
	708	4.44943
	709	4.44925
	710	4.44917
	711	4.44633
	712	4.44578
	713	4.44504
	714	4.44459
	715	4.44431
	716	4.4436
	717	4.44224
	718	4.44174
	719	4.44118
	720	4.44066
	721	4.4393
	722	4.43825
	723	4.43802
	724	4.43678
	725	4.43644
	726	4.43206
	727	4.43027
	728	4.42949
	729	4.42763
	730	4.42595
	731	4.4229
	732	4.42239
	733	4.42197
	734	4.42135
	735	4.41809
	736	4.41702
	737	4.41347
	738	4.41311
	739	4.41202
	740	4.41186
	741	4.41185
	742	4.41163
	743	4.41156
	744	4.41154
	745	4.40567
	746	4.40493
	747	4.40453
	748	4.40326
	749	4.40047
	750	4.40045
	751	4.39974
	752	4.39938
	753	4.39826
	754	4.39479
	755	4.39446
	756	4.39315
	757	4.39262
	758	4.38923
	759	4.38876
	760	4.38806
	761	4.38803
	762	4.38462
	763	4.38348
	764	4.38232
	765	4.38186
	766	4.38015
	767	4.37538
	768	4.37325
	769	4.37271
	770	4.37239
	771	4.37219
	772	4.37134
	773	4.37092
	774	4.37064
	775	4.36988
	776	4.36849
	777	4.36836
	778	4.36777
	779	4.36696
	780	4.36677
	781	4.36645
	782	4.36593
	783	4.36553
	784	4.36396
	785	4.36191
	786	4.36104
	787	4.36095
	788	4.3604
	789	4.35938
	790	4.3593
	791	4.35812
	792	4.35768
	793	4.35722
	794	4.35627
	795	4.35606
	796	4.35579
	797	4.35488
	798	4.35419
	799	4.35351
	800	4.34974
	801	4.34963
	802	4.3484
	803	4.34631
	804	4.34524
	805	4.34498
	806	4.34443
	807	4.33989
	808	4.33953
	809	4.33911
	810	4.33896
	811	4.33761
	812	4.33643
	813	4.33556
	814	4.33493
	815	4.33244
	816	4.33181
	817	4.32969
	818	4.32908
	819	4.32855
	820	4.3273
	821	4.32682
	822	4.32666
	823	4.32211
	824	4.32155
	825	4.32104
	826	4.31895
	827	4.31889
	828	4.31868
	829	4.31775
	830	4.31471
	831	4.3135
	832	4.31318
	833	4.312
	834	4.31157
	835	4.31148
	836	4.30972
	837	4.30519
	838	4.3044
	839	4.30392
	840	4.3037
	841	4.30307
	842	4.3028
	843	4.3026
	844	4.30248
	845	4.30178
	846	4.30143
	847	4.29987
	848	4.29888
	849	4.29809
	850	4.29775
	851	4.29723
	852	4.29397
	853	4.29343
	854	4.29211
	855	4.29056
	856	4.29022
	857	4.28996
	858	4.28961
	859	4.2892
	860	4.28846
	861	4.28761
	862	4.28571
	863	4.28571
	864	4.28438
	865	4.2838
	866	4.28378
	867	4.28261
	868	4.28198
	869	4.2814
	870	4.28135
	871	4.28125
	872	4.28112
	873	4.27957
	874	4.27838
	875	4.27835
	876	4.27799
	877	4.27778
	878	4.27772
	879	4.27766
	880	4.27647
	881	4.27562
	882	4.27524
	883	4.27423
	884	4.27286
	885	4.27247
	886	4.2721
	887	4.27054
	888	4.27027
	889	4.26984
	890	4.26722
	891	4.26597
	892	4.26573
	893	4.26478
	894	4.26449
	895	4.26413
	896	4.26389
	897	4.26358
	898	4.26342
	899	4.26232
	900	4.26214
	901	4.26179
	902	4.25972
	903	4.25964
	904	4.25763
	905	4.25702
	906	4.25559
	907	4.25414
	908	4.25407
	909	4.25172
	910	4.25157
	911	4.24793
	912	4.24636
	913	4.24603
	914	4.24515
	915	4.2443
	916	4.2439
	917	4.24331
	918	4.24155
	919	4.24099
	920	4.23993
	921	4.23776
	922	4.23684
	923	4.23617
	924	4.2357
	925	4.23413
	926	4.22699
	927	4.22384
	928	4.22352
	929	4.21933
	930	4.21894
	931	4.21583
	932	4.21575
	933	4.21456
	934	4.21356
	935	4.21318
	936	4.21196
	937	4.21184
	938	4.21183
	939	4.21175
	940	4.21169
	941	4.21034
	942	4.20905
	943	4.2086
	944	4.20833
	945	4.20792
	946	4.20769
	947	4.20523
	948	4.20516
	949	4.20267
	950	4.20023
	951	4.1997
	952	4.19938
	953	4.19927
	954	4.19921
	955	4.19757
	956	4.19659
	957	4.19629
	958	4.1961
	959	4.19481
	960	4.19452
	961	4.19405
	962	4.19076
	963	4.19067
	964	4.19
	965	4.18994
	966	4.18873
	967	4.18808
	968	4.18699
	969	4.18671
	970	4.18646
	971	4.1859
	972	4.18575
	973	4.18256
	974	4.18241
	975	4.1816
	976	4.18144
	977	4.18016
	978	4.17978
	979	4.17898
	980	4.17886
	981	4.17863
	982	4.17534
	983	4.1743
	984	4.17352
	985	4.17009
	986	4.16941
	987	4.16819
	988	4.16704
	989	4.16541
	990	4.16272
	991	4.16208
	992	4.16165
	993	4.16155
	994	4.16034
	995	4.15994
	996	4.15952
	997	4.15948
	998	4.15861
	999	4.15803
	1000	4.15692
	1001	4.15688
	1002	4.15485
	1003	4.15455
	1004	4.1544
	1005	4.15368
	1006	4.1535
	1007	4.15301
	1008	4.1525
	1009	4.15015
	1010	4.15
	1011	4.14982
	1012	4.1492
	1013	4.14877
	1014	4.1479
	1015	4.14628
	1016	4.1462
	1017	4.14435
	1018	4.14418
	1019	4.1432
	1020	4.14215
	1021	4.14113
	1022	4.14072
	1023	4.13902
	1024	4.13861
	1025	4.13823
	1026	4.13679
	1027	4.13636
	1028	4.1363
	1029	4.13571
	1030	4.13551
	1031	4.13542
	1032	4.13499
	1033	4.13324
	1034	4.13295
	1035	4.13248
	1036	4.13104
	1037	4.1294
	1038	4.12877
	1039	4.1286
	1040	4.1285
	1041	4.12847
	1042	4.12729
	1043	4.12716
	1044	4.12402
	1045	4.12396
	1046	4.12388
	1047	4.12387
	1048	4.12381
	1049	4.12366
	1050	4.12329
	1051	4.12167
	1052	4.11937
	1053	4.11912
	1054	4.1172
	1055	4.11538
	1056	4.11433
	1057	4.11433
	1058	4.11396
	1059	4.11111
	1060	4.11093
	1061	4.11088
	1062	4.11038
	1063	4.11024
	1064	4.10996
	1065	4.10774
	1066	4.10745
	1067	4.10706
	1068	4.10657
	1069	4.10507
	1070	4.10385
	1071	4.10051
	1072	4.10012
	1073	4.1
	1074	4.09779
	1075	4.09745
	1076	4.09724
	1077	4.09681
	1078	4.09631
	1079	4.09573
	1080	4.09281
	1081	4.09218
	1082	4.09158
	1083	4.09001
	1084	4.08969
	1085	4.08936
	1086	4.08918
	1087	4.08784
	1088	4.08776
	1089	4.08608
	1090	4.08521
	1091	4.08314
	1092	4.08218
	1093	4.08205
	1094	4.08187
	1095	4.08161
	1096	4.08123
	1097	4.08045
	1098	4.08009
	1099	4.07941
	1100	4.07909
	1101	4.07821
	1102	4.07715
	1103	4.07667
	1104	4.07624
	1105	4.07605
	1106	4.07552
	1107	4.07497
	1108	4.07468
	1109	4.0742
	1110	4.07311
	1111	4.0715
	1112	4.07029
	1113	4.06946
	1114	4.06917
	1115	4.06796
	1116	4.06525
	1117	4.0615
	1118	4.06051
	1119	4.06036
	1120	4.05898
	1121	4.05804
	1122	4.05778
	1123	4.05639
	1124	4.05622
	1125	4.0551
	1126	4.05445
	1127	4.05399
	1128	4.05381
	1129	4.05369
	1130	4.05336
	1131	4.05324
	1132	4.05042
	1133	4.05038
	1134	4.05006
	1135	4.04959
	1136	4.04845
	1137	4.048
	1138	4.04532
	1139	4.04398
	1140	4.0432
	1141	4.04286
	1142	4.04234
	1143	4.04198
	1144	4.04065
	1145	4.04046
	1146	4.03934
	1147	4.03882
	1148	4.03846
	1149	4.03813
	1150	4.03806
	1151	4.0359
	1152	4.03571
	1153	4.03271
	1154	4.03222
	1155	4.03193
	1156	4.03097
	1157	4.03015
	1158	4.02945
	1159	4.0292
	1160	4.02913
	1161	4.02864
	1162	4.02778
	1163	4.0266
	1164	4.02347
	1165	4.02298
	1166	4.02266
	1167	4.02071
	1168	4.01917
	1169	4.01793
	1170	4.01643
	1171	4.01582
	1172	4.01533
	1173	4.01439
	1174	4.01366
	1175	4.01292
	1176	4.01168
	1177	4.01161
	1178	4.01011
	1179	4.00964
	1180	4.00914
	1181	4.00909
	1182	4.00895
	1183	4.00759
	1184	4.00654
	1185	4.00569
	1186	4.00552
	1187	4.0049
	1188	4.00486
	1189	4.00343
	1190	4.00207
	1191	4.0019
	1192	4.00139
	1193	4.00127
	1194	4.00119
	1195	4
	1196	4
	1197	4
	1198	4
	1199	3.99719
	1200	3.99714
	1201	3.99698
	1202	3.99664
	1203	3.99108
	1204	3.99008
	1205	3.98983
	1206	3.98881
	1207	3.98818
	1208	3.98796
	1209	3.98721
	1210	3.98549
	1211	3.98323
	1212	3.98305
	1213	3.98293
	1214	3.98257
	1215	3.98187
	1216	3.98179
	1217	3.9811
	1218	3.98081
	1219	3.97953
	1220	3.97908
	1221	3.97703
	1222	3.97692
	1223	3.97659
	1224	3.97582
	1225	3.9734
	1226	3.97331
	1227	3.97289
	1228	3.97248
	1229	3.97091
	1230	3.9707
	1231	3.97059
	1232	3.96999
	1233	3.96979
	1234	3.96955
	1235	3.96947
	1236	3.96845
	1237	3.96673
	1238	3.96667
	1239	3.96552
	1240	3.96528
	1241	3.96461
	1242	3.9622
	1243	3.9617
	1244	3.9611
	1245	3.96032
	1246	3.96
	1247	3.95946
	1248	3.95881
	1249	3.95689
	1250	3.95584
	1251	3.95495
	1252	3.95441
	1253	3.9537
	1254	3.95358
	1255	3.95281
	1256	3.95222
	1257	3.95199
	1258	3.95104
	1259	3.9508
	1260	3.94714
	1261	3.94662
	1262	3.94605
	1263	3.94474
	1264	3.94466
	1265	3.94222
	1266	3.94188
	1267	3.94182
	1268	3.94089
	1269	3.94072
	1270	3.94066
	1271	3.94032
	1272	3.93986
	1273	3.93924
	1274	3.93909
	1275	3.93853
	1276	3.93788
	1277	3.93785
	1278	3.93762
	1279	3.93576
	1280	3.93548
	1281	3.93466
	1282	3.93333
	1283	3.9312
	1284	3.93004
	1285	3.92935
	1286	3.92893
	1287	3.92802
	1288	3.92733
	1289	3.92576
	1290	3.92482
	1291	3.92399
	1292	3.92329
	1293	3.92308
	1294	3.92131
	1295	3.92112
	1296	3.92093
	1297	3.91897
	1298	3.91845
	1299	3.91778
	1300	3.91728
	1301	3.91677
	1302	3.91655
	1303	3.91611
	1304	3.91369
	1305	3.91333
	1306	3.91291
	1307	3.9123
	1308	3.91129
	1309	3.91027
	1310	3.91014
	1311	3.91004
	1312	3.90958
	1313	3.90864
	1314	3.90724
	1315	3.90707
	1316	3.90625
	1317	3.90566
	1318	3.90559
	1319	3.90543
	1320	3.90421
	1321	3.90318
	1322	3.90293
	1323	3.90276
	1324	3.90254
	1325	3.89811
	1326	3.89767
	1327	3.89753
	1328	3.89728
	1329	3.89713
	1330	3.89628
	1331	3.89489
	1332	3.89417
	1333	3.89388
	1334	3.89364
	1335	3.89317
	1336	3.89312
	1337	3.89253
	1338	3.89216
	1339	3.89214
	1340	3.89189
	1341	3.89163
	1342	3.89157
	1343	3.89
	1344	3.88957
	1345	3.88919
	1346	3.88914
	1347	3.88792
	1348	3.88682
	1349	3.88671
	1350	3.8864
	1351	3.88593
	1352	3.88475
	1353	3.88444
	1354	3.88402
	1355	3.88393
	1356	3.88372
	1357	3.88372
	1358	3.88363
	1359	3.88291
	1360	3.88189
	1361	3.88048
	1362	3.87967
	1363	3.87923
	1364	3.87678
	1365	3.87595
	1366	3.8758
	1367	3.87487
	1368	3.87355
	1369	3.87222
	1370	3.87093
	1371	3.87011
	1372	3.86963
	1373	3.86962
	1374	3.86952
	1375	3.86937
	1376	3.86848
	1377	3.86667
	1378	3.86654
	1379	3.8664
	1380	3.86601
	1381	3.86419
	1382	3.86313
	1383	3.86272
	1384	3.86201
	1385	3.8593
	1386	3.85846
	1387	3.85841
	1388	3.85805
	1389	3.85751
	1390	3.8575
	1391	3.85729
	1392	3.85714
	1393	3.85695
	1394	3.85672
	1395	3.85638
	1396	3.856
	1397	3.85323
	1398	3.85278
	1399	3.85253
	1400	3.85234
	1401	3.85208
	1402	3.85152
	1403	3.85056
	1404	3.85044
	1405	3.84923
	1406	3.84887
	1407	3.84852
	1408	3.84835
	1409	3.8478
	1410	3.84655
	1411	3.84585
	1412	3.84449
	1413	3.84417
	1414	3.84412
	1415	3.84273
	1416	3.84265
	1417	3.84185
	1418	3.84094
	1419	3.8408
	1420	3.83956
	1421	3.83871
	1422	3.83796
	1423	3.83791
	1424	3.83756
	1425	3.83736
	1426	3.83708
	1427	3.83641
	1428	3.83615
	1429	3.836
	1430	3.83597
	1431	3.83562
	1432	3.83541
	1433	3.83398
	1434	3.83376
	1435	3.83354
	1436	3.83248
	1437	3.83169
	1438	3.83152
	1439	3.83142
	1440	3.83012
	1441	3.82976
	1442	3.82915
	1443	3.82904
	1444	3.82841
	1445	3.82652
	1446	3.8265
	1447	3.82593
	1448	3.82577
	1449	3.8255
	1450	3.82439
	1451	3.8241
	1452	3.8237
	1453	3.82281
	1454	3.82264
	1455	3.82209
	1456	3.82192
	1457	3.81954
	1458	3.81943
	1459	3.81882
	1460	3.8187
	1461	3.81701
	1462	3.817
	1463	3.8169
	1464	3.81606
	1465	3.81538
	1466	3.81478
	1467	3.81452
	1468	3.81385
	1469	3.81358
	1470	3.81356
	1471	3.81304
	1472	3.8099
	1473	3.80848
	1474	3.80835
	1475	3.80716
	1476	3.80714
	1477	3.80682
	1478	3.80645
	1479	3.80576
	1480	3.80472
	1481	3.80403
	1482	3.80346
	1483	3.80342
	1484	3.80287
	1485	3.80208
	1486	3.80185
	1487	3.80138
	1488	3.80036
	1489	3.80019
	1490	3.79915
	1491	3.79904
	1492	3.79705
	1493	3.79653
	1494	3.79612
	1495	3.79475
	1496	3.79452
	1497	3.79435
	1498	3.79268
	1499	3.79179
	1500	3.79078
	1501	3.78941
	1502	3.78841
	1503	3.78639
	1504	3.78561
	1505	3.78468
	1506	3.78413
	1507	3.7839
	1508	3.78266
	1509	3.78202
	1510	3.77988
	1511	3.77919
	1512	3.77871
	1513	3.7782
	1514	3.77808
	1515	3.77546
	1516	3.77382
	1517	3.77368
	1518	3.7729
	1519	3.77215
	1520	3.7718
	1521	3.7713
	1522	3.76967
	1523	3.76963
	1524	3.76902
	1525	3.76878
	1526	3.76868
	1527	3.76826
	1528	3.76744
	1529	3.76583
	1530	3.76477
	1531	3.76471
	1532	3.76377
	1533	3.76331
	1534	3.76009
	1535	3.76004
	1536	3.75977
	1537	3.75926
	1538	3.75897
	1539	3.75845
	1540	3.75743
	1541	3.75682
	1542	3.75662
	1543	3.75561
	1544	3.75358
	1545	3.75315
	1546	3.75258
	1547	3.7512
	1548	3.74973
	1549	3.74959
	1550	3.74778
	1551	3.74733
	1552	3.74636
	1553	3.74614
	1554	3.74595
	1555	3.74549
	1556	3.74536
	1557	3.74369
	1558	3.74314
	1559	3.74308
	1560	3.74279
	1561	3.74261
	1562	3.74078
	1563	3.74052
	1564	3.74008
	1565	3.73966
	1566	3.73926
	1567	3.7384
	1568	3.73762
	1569	3.7376
	1570	3.73664
	1571	3.73611
	1572	3.73591
	1573	3.73554
	1574	3.73551
	1575	3.73538
	1576	3.73436
	1577	3.73424
	1578	3.73404
	1579	3.73139
	1580	3.73081
	1581	3.73051
	1582	3.73046
	1583	3.72929
	1584	3.72902
	1585	3.72861
	1586	3.72822
	1587	3.72821
	1588	3.72699
	1589	3.72591
	1590	3.72462
	1591	3.72348
	1592	3.72328
	1593	3.72229
	1594	3.72229
	1595	3.72216
	1596	3.7218
	1597	3.72165
	1598	3.72155
	1599	3.72146
	1600	3.72096
	1601	3.72075
	1602	3.72039
	1603	3.72
	1604	3.71984
	1605	3.7196
	1606	3.71871
	1607	3.7172
	1608	3.71588
	1609	3.71575
	1610	3.71525
	1611	3.71445
	1612	3.714
	1613	3.71218
	1614	3.7118
	1615	3.71156
	1616	3.71132
	1617	3.71109
	1618	3.71063
	1619	3.71041
	1620	3.70957
	1621	3.70949
	1622	3.70838
	1623	3.70773
	1624	3.70664
	1625	3.70625
	1626	3.70557
	1627	3.70523
	1628	3.70493
	1629	3.7031
	1630	3.70301
	1631	3.70299
	1632	3.70262
	1633	3.70101
	1634	3.70081
	1635	3.69967
	1636	3.69963
	1637	3.6989
	1638	3.69868
	1639	3.69753
	1640	3.69751
	1641	3.69683
	1642	3.69614
	1643	3.69421
	1644	3.69407
	1645	3.69375
	1646	3.69359
	1647	3.69342
	1648	3.69317
	1649	3.69284
	1650	3.69221
	1651	3.69181
	1652	3.69147
	1653	3.68921
	1654	3.68852
	1655	3.68737
	1656	3.68622
	1657	3.68596
	1658	3.68532
	1659	3.68438
	1660	3.68429
	1661	3.6836
	1662	3.68326
	1663	3.68238
	1664	3.68218
	1665	3.6817
	1666	3.68155
	1667	3.68097
	1668	3.67937
	1669	3.67931
	1670	3.6775
	1671	3.67719
	1672	3.67676
	1673	3.67593
	1674	3.67585
	1675	3.67532
	1676	3.67512
	1677	3.67496
	1678	3.67485
	1679	3.67461
	1680	3.67424
	1681	3.67322
	1682	3.67292
	1683	3.6729
	1684	3.67241
	1685	3.67228
	1686	3.67211
	1687	3.67209
	1688	3.67166
	1689	3.67098
	1690	3.67077
	1691	3.66935
	1692	3.66858
	1693	3.66762
	1694	3.66745
	1695	3.66714
	1696	3.667
	1697	3.66667
	1698	3.66667
	1699	3.66633
	1700	3.6662
	1701	3.66605
	1702	3.66567
	1703	3.66542
	1704	3.66518
	1705	3.66505
	1706	3.66498
	1707	3.66493
	1708	3.66341
	1709	3.66265
	1710	3.66134
	1711	3.65991
	1712	3.6592
	1713	3.65917
	1714	3.65829
	1715	3.65827
	1716	3.656
	1717	3.65581
	1718	3.65533
	1719	3.65461
	1720	3.65443
	1721	3.65434
	1722	3.65242
	1723	3.65189
	1724	3.65114
	1725	3.65096
	1726	3.65037
	1727	3.64912
	1728	3.64865
	1729	3.64848
	1730	3.64713
	1731	3.64624
	1732	3.6454
	1733	3.64539
	1734	3.64474
	1735	3.64367
	1736	3.64349
	1737	3.64304
	1738	3.64286
	1739	3.64241
	1740	3.64198
	1741	3.64196
	1742	3.6417
	1743	3.64105
	1744	3.63972
	1745	3.63953
	1746	3.63939
	1747	3.63875
	1748	3.63866
	1749	3.63827
	1750	3.63539
	1751	3.63481
	1752	3.63409
	1753	3.63409
	1754	3.63189
	1755	3.63057
	1756	3.62995
	1757	3.62932
	1758	3.62824
	1759	3.62812
	1760	3.62759
	1761	3.62751
	1762	3.6272
	1763	3.62705
	1764	3.627
	1765	3.62615
	1766	3.62585
	1767	3.6255
	1768	3.6238
	1769	3.62371
	1770	3.61994
	1771	3.61796
	1772	3.61501
	1773	3.61457
	1774	3.61438
	1775	3.61366
	1776	3.61345
	1777	3.61337
	1778	3.61198
	1779	3.61092
	1780	3.60968
	1781	3.60921
	1782	3.60767
	1783	3.60686
	1784	3.60636
	1785	3.60614
	1786	3.60573
	1787	3.60544
	1788	3.6052
	1789	3.60518
	1790	3.60495
	1791	3.60479
	1792	3.60395
	1793	3.60285
	1794	3.60188
	1795	3.60176
	1796	3.6015
	1797	3.60041
	1798	3.60027
	1799	3.6002
	1800	3.59961
	1801	3.59959
	1802	3.59901
	1803	3.59859
	1804	3.59821
	1805	3.59804
	1806	3.59661
	1807	3.59634
	1808	3.59623
	1809	3.59572
	1810	3.59531
	1811	3.59448
	1812	3.59339
	1813	3.59286
	1814	3.59249
	1815	3.59181
	1816	3.59178
	1817	3.59069
	1818	3.5904
	1819	3.58998
	1820	3.58904
	1821	3.58781
	1822	3.58626
	1823	3.58584
	1824	3.58532
	1825	3.58443
	1826	3.58403
	1827	3.58374
	1828	3.58341
	1829	3.58146
	1830	3.58105
	1831	3.57889
	1832	3.5784
	1833	3.57834
	1834	3.57829
	1835	3.57792
	1836	3.5779
	1837	3.57766
	1838	3.57743
	1839	3.57734
	1840	3.57683
	1841	3.57613
	1842	3.57518
	1843	3.5751
	1844	3.57504
	1845	3.57439
	1846	3.574
	1847	3.57358
	1848	3.57228
	1849	3.57178
	1850	3.57036
	1851	3.56936
	1852	3.56865
	1853	3.5682
	1854	3.56708
	1855	3.56696
	1856	3.56674
	1857	3.56647
	1858	3.56614
	1859	3.5659
	1860	3.56557
	1861	3.56552
	1862	3.56509
	1863	3.56495
	1864	3.56483
	1865	3.56381
	1866	3.56369
	1867	3.5636
	1868	3.56348
	1869	3.56322
	1870	3.56322
	1871	3.56184
	1872	3.56155
	1873	3.56119
	1874	3.56104
	1875	3.5609
	1876	3.5608
	1877	3.55915
	1878	3.55876
	1879	3.55809
	1880	3.55797
	1881	3.55699
	1882	3.55641
	1883	3.55519
	1884	3.55511
	1885	3.55453
	1886	3.5544
	1887	3.55411
	1888	3.5533
	1889	3.55288
	1890	3.55249
	1891	3.55224
	1892	3.55202
	1893	3.54995
	1894	3.54963
	1895	3.54954
	1896	3.54902
	1897	3.54814
	1898	3.54762
	1899	3.54674
	1900	3.54671
	1901	3.54646
	1902	3.54607
	1903	3.54545
	1904	3.5452
	1905	3.54475
	1906	3.54421
	1907	3.54315
	1908	3.54295
	1909	3.54227
	1910	3.53727
	1911	3.53707
	1912	3.5365
	1913	3.53555
	1914	3.53488
	1915	3.53432
	1916	3.53291
	1917	3.53283
	1918	3.53276
	1919	3.53235
	1920	3.53232
	1921	3.53187
	1922	3.53156
	1923	3.53155
	1924	3.52962
	1925	3.52953
	1926	3.52927
	1927	3.52695
	1928	3.52532
	1929	3.52493
	1930	3.52478
	1931	3.52426
	1932	3.52404
	1933	3.52391
	1934	3.52375
	1935	3.52301
	1936	3.52261
	1937	3.52211
	1938	3.52196
	1939	3.52154
	1940	3.52013
	1941	3.51958
	1942	3.51921
	1943	3.51861
	1944	3.51817
	1945	3.51802
	1946	3.51743
	1947	3.517
	1948	3.51684
	1949	3.51639
	1950	3.5163
	1951	3.51548
	1952	3.51452
	1953	3.51414
	1954	3.51413
	1955	3.51406
	1956	3.51371
	1957	3.51346
	1958	3.51324
	1959	3.51242
	1960	3.51117
	1961	3.51075
	1962	3.51022
	1963	3.50994
	1964	3.50907
	1965	3.50906
	1966	3.50905
	1967	3.50869
	1968	3.50839
	1969	3.508
	1970	3.50752
	1971	3.50689
	1972	3.50549
	1973	3.50435
	1974	3.50314
	1975	3.50103
	1976	3.50099
	1977	3.50046
	1978	3.5
	1979	3.49948
	1980	3.49902
	1981	3.49875
	1982	3.49803
	1983	3.49797
	1984	3.49592
	1985	3.49546
	1986	3.49521
	1987	3.4952
	1988	3.49495
	1989	3.49486
	1990	3.49462
	1991	3.49448
	1992	3.49415
	1993	3.49387
	1994	3.49065
	1995	3.49028
	1996	3.49004
	1997	3.48894
	1998	3.48865
[truncated: 18,002 more rows]

## Sheet: SI Figure 7
SI Figure 7
		atp-1 #1	atp-1 #2	atp-1 #3	atp-1 #4	atp-2 #1	atp-2 #2	atp-2 #3	atp-2 #4	atp-3 #1	atp-3 #2	atp-3 #3	atp-3 #4	atp-4 #1	atp-4 #2	atp-4 #3	atp-4 #4	atp-5 #1	atp-5 #2	atp-5 #3	atp-5 #4	atp-6 #1	atp-6 #2	atp-6 #3	atp-6 #4	atp-7 #1	atp-7 #2	atp-7 #3	atp-7 #4	atp-8 #1	atp-8 #2	atp-8 #3	atp-8 #4
	0 micromolar	1482	1453	1462	1460	1729	1738	1712	1715	1713	1688	1677	1671	3156	3216	3126	3219	12051	12125	12106	12169	14367	14518	14251	13906	11519	11588	11805	11730	4366	4565	4428	4459
	25 micromolar	2381	2036	2354	2095	2796	1757	2756	2663	3023	2784	2947	2651	8172	7321	7869	7905	17726	18276	17981	17806	18986	18391	18923	18042	17619	17556	17974	17927	8573	8202	8651	6922
	50 micromolar	3626	2796	3618	3094	4245	2616	4331	3843	4376	4531	4793	4064	11242	10637	10775	10868	22816	22994	22739	21903	23049	23195	23152	22020	18771	18986	19211	19123	11520	11583	11733	10693
	75 micromolar	5096	4334	5107	4651	5797	3799	5835	5402	6676	6273	6631	6093	12791	12418	12779	12715	24889	24932	25245	24699	26237	25806	25958	24690	19045	19296	19616	19637	12809	12969	13006	12401
	100 micromolar	6312	5212	6336	5816	6796	5158	6923	6482	8301	7451	8128	7708	13348	13068	13446	13219	25965	26228	26221	25620	27526	27593	27502	26198	19143	19027	19381	19568	13087	13664	13519	13118
	125 micromolar	7591	6665	7663	7152	7712	6626	7783	7506	9292	8746	9303	8755	13597	13576	13666	13621	26289	26291	26533	25994	28874	28970	28624	27883	19551	19510	19500	19567	13411	14076	13584	13501
	150 micromolar	8445	7597	8492	8035	8345	7485	8481	8157	10030	9562	9925	9582	13857	13853	13806	13828	26524	27037	27006	26520	29129	29491	28857	27745	19179	19390	19849	19872	13417	13979	13701	13406
	175 micromolar	9239	8413	9401	8897	8787	8177	8876	8484	10664	10148	10509	10369	13827	13796	13910	13869	26694	27010	27406	26853	29310	29402	29275	28076	19370	19458	19972	19960	13599	14241	13833	13551

## Sheet: SI Figure 8
SI Figure 8
		atp-1-s1 #1	atp-1-s1 #2	atp-1-s1 #3	atp-1-s1 #4	atp-1-s2 #1	atp-1-s2 #2	atp-1-s2 #3	atp-1-s2 #4	atp-2-s1 #1	atp-2-s1 #2	atp-2-s1 #3	atp-2-s1 #4	atp-4-s1 #1	atp-4-s1 #2	atp-4-s1 #3	atp-4-s1 #4	atp-6-s1 #1	atp-6-s1 #2	atp-6-s1 #3	atp-6-s1 #4
	0 micromolar	23703	24605	24913	25294	28660	30077	31020	30572	26284	27084	27932	28216	20638	21339	21661	21590	33314	33308	34824	35208
	25 micromolar	24688	25655	25584	25861	28880	30083	31357	30474	26613	27296	28598	28572	21074	22255	21882	22025	34070	34641	35055	35357
	50 micromolar	25134	26166	26124	26371	29540	30688	31863	31259	27669	28497	29233	29547	21623	22582	22548	22240	35343	35275	35754	36214
	75 micromolar	25764	26839	26634	26988	30032	31234	32457	32332	28377	29618	30054	30464	21328	22085	22027	22027	35501	36189	37074	37758
	100 micromolar	25923	26874	27159	27173	30119	31433	32429	32149	28434	29310	30305	30739	21613	22636	22855	22619	36464	36513	37063	38702
	125 micromolar	25945	27340	27239	27377	30177	31571	32824	32957	28654	29723	30574	31420	22321	22970	23153	23118	36558	36762	37954	38483
	150 micromolar	26164	27087	27057	27192	30388	31407	32919	32887	29016	29509	30422	31408	22533	23355	23345	22966	36452	35975	37879	38172
	175 micromolar	25837	26813	26985	27047	30458	31446	32300	32460	29099	29586	30127	31157	22575	23427	23080	23164	36679	36178	37866	38132

## Sheet: SI Figure 9
SI Figure 9
	0 micromolar											10 micromolar											30 micromolar											50 micromolar											100 micromolar
	Time (s)	atp-4 Rep #1	atp-4 Rep #2	atp-4 Rep #3	atp-5 Rep #1	atp-5 Rep #2	atp-5 Rep #3	atp-6 Rep #1	atp-6 Rep #2	atp-6 Rep #3		Time (s)	atp-4 Rep #1	atp-4 Rep #2	atp-4 Rep #3	atp-5 Rep #1	atp-5 Rep #2	atp-5 Rep #3	atp-6 Rep #1	atp-6 Rep #2	atp-6 Rep #3		Time (s)	atp-4 Rep #1	atp-4 Rep #2	atp-4 Rep #3	atp-5 Rep #1	atp-5 Rep #2	atp-5 Rep #3	atp-6 Rep #1	atp-6 Rep #2	atp-6 Rep #3		Time (s)	atp-4 Rep #1	atp-4 Rep #2	atp-4 Rep #3	atp-5 Rep #1	atp-5 Rep #2	atp-5 Rep #3	atp-6 Rep #1	atp-6 Rep #2	atp-6 Rep #3		Time (s)	atp-4 Rep #1	atp-4 Rep #2	atp-4 Rep #3	atp-5 Rep #1
	00:00:00	609888	641159	633126	223208	227575	240200	397143	415093	420007		00:00:00	666958	686530	666996	252624	254496	251374	407707	440027	444517		00:00:00	694648	690445	704262	272403	279325	279018	460033	465033	470531		00:00:00	720972	725988	737550	285419	284855	296796	483057	489247	485441		00:00:00	730455	731714	737637	289805
	00:00:00.460000	608352	642937	633157	223133	228407	240953	397152	415401	421042		00:00:00.460000	677238	692206	673242	255751	258658	255659	412066	441353	446378		00:00:00.460000	709073	706222	719490	285903	293963	293241	470213	476749	481061		00:00:00.460000	746735	748930	764825	305603	301900	315447	501441	506774	503785		00:00:00.460000	761746	762857	767270	316106
	00:00:00.920000	609208	641129	636035	223384	229270	240534	397621	416722	422855		00:00:00.920000	677049	694260	674394	257726	260766	255765	410924	442906	448118		00:00:00.920000	722443	718019	730374	297625	300011	302121	476225	481119	486136		00:00:00.920000	764333	765485	782000	321638	316146	330345	512986	521351	519356		00:00:00.920000	787881	785273	791871	336343
	00:00:01.380000	609197	645351	634865	222695	227684	240636	400072	416198	422790		00:00:01.380000	679812	695043	673404	258027	260923	257764	411151	443139	447708		00:00:01.380000	729658	723720	738040	304903	305986	308802	479047	484539	488439		00:00:01.380000	779905	779281	795919	336260	327380	340862	520336	529211	528572		00:00:01.380000	804752	805443	812621	352983
	00:00:01.840000	610920	643408	633426	223710	228277	240930	397838	416320	424900		00:00:01.840000	681533	694976	676339	257839	260818	258178	411123	443868	446575		00:00:01.840000	736714	728886	742175	309617	311249	313034	481691	488115	490103		00:00:01.840000	792649	789367	805301	344899	335340	349361	528739	535107	534809		00:00:01.840000	822019	822889	829033	364882
	00:00:02.300000	610853	639908	636916	222641	228308	241027	399135	414878	422004		00:00:02.300000	679703	695057	674097	258899	261831	259067	412351	444696	449336		00:00:02.300000	738289	735473	743102	313521	314523	316784	481533	489097	492485		00:00:02.300000	801792	796165	816457	354603	343517	356925	533788	539544	540365		00:00:02.300000	836206	834776	841873	377581
	00:00:02.760000	611225	639224	637152	222372	228440	241037	399089	414440	423916		00:00:02.760000	681817	695171	672687	258463	260976	258439	411053	443011	448169		00:00:02.760000	741782	736509	749667	314957	316574	317766	483332	488435	492912		00:00:02.760000	808261	800810	819390	361272	349293	361129	537527	542770	541831		00:00:02.760000	845497	846156	856473	388789
	00:00:03.220000	610165	642278	636317	223430	228372	241141	401668	415753	420932		00:00:03.220000	683356	695768	674171	258661	260614	258970	410081	444368	449490		00:00:03.220000	745700	738714	747799	317732	317688	320431	482902	488619	493100		00:00:03.220000	814832	808285	824316	364913	353905	366143	538448	546641	544304		00:00:03.220000	854396	858369	860778	397299
	00:00:03.680000	612600	638724	636400	221953	228618	239789	401389	414949	426151		00:00:03.680000	679228	696836	674039	258613	261856	259344	411781	444220	448959		00:00:03.680000	745493	741301	749606	319617	320049	322116	483715	489891	494515		00:00:03.680000	819747	813938	832159	369457	357462	368406	539522	546675	548214		00:00:03.680000	861850	861998	867306	404397
	00:00:04.140000	612067	636791	636958	222596	228964	241092	398876	415993	422690		00:00:04.140000	681834	695651	676563	259063	261439	258340	410989	443765	447724		00:00:04.140000	748528	741748	754430	319694	321562	323325	482033	491706	493463		00:00:04.140000	820760	814392	832848	370285	360387	371098	541103	549430	547911		00:00:04.140000	868852	872366	876490	410894
	00:00:04.600000	611417	639328	635476	223092	228411	239807	399790	414524	423920		00:00:04.600000	681755	696934	673083	258212	260435	257437	410128	444031	446116		00:00:04.600000	748368	742479	754656	320628	321781	323714	483014	492049	494308		00:00:04.600000	822452	817401	836357	375302	364041	373412	541677	550860	548792		00:00:04.600000	874205	877420	878868	416738
	00:00:05.060000	612616	640772	635722	222889	228179	239908	399569	413599	424332		00:00:05.060000	681289	698577	672389	259627	260450	259578	410804	443900	448658		00:00:05.060000	746394	745413	754558	321783	324060	323552	484204	490599	492521		00:00:05.060000	828726	823413	839094	377945	364196	374004	543363	551909	550760		00:00:05.060000	880402	885041	883137	420253
	00:00:05.520000	613480	640301	634751	222613	227973	239168	400142	412218	422215		00:00:05.520000	680860	695016	676144	258500	261004	258398	410390	443491	447851		00:00:05.520000	748018	744536	753745	323060	322408	324482	484053	491340	494636		00:00:05.520000	828670	823143	839259	380561	367432	376671	543139	551608	551862		00:00:05.520000	886142	887288	888684	425094
	00:00:05.980000	612618	640879	635280	223082	227301	239788	397921	414409	420978		00:00:05.980000	679042	697001	673594	257626	261972	258601	411883	438913	446847		00:00:05.980000	750779	745861	756507	322326	324265	324318	483532	492233	494286		00:00:05.980000	833253	825616	840619	382852	367974	377029	544299	553631	548399		00:00:05.980000	886666	887488	891801	427160
	00:00:06.440000	611921	639879	635813	222261	228350	239217	397725	412825	422410		00:00:06.440000	679470	694366	674705	259238	261397	258329	411335	445121	447423		00:00:06.440000	750239	744638	753301	323809	324896	326150	483024	493973	494132		00:00:06.440000	834336	826112	844979	382331	368578	378455	546540	553947	550416		00:00:06.440000	888143	895753	896621	430807
	00:00:06.900000	612194	641367	634498	222628	227544	238913	398991	414589	421510		00:00:06.900000	679872	696480	674922	259911	260820	258941	410053	444356	447290		00:00:06.900000	749345	748153	759150	322554	325506	324514	484581	492609	491253		00:00:06.900000	835382	827053	845866	384196	371120	378279	547024	554044	551516		00:00:06.900000	893883	897569	898450	432487
	00:00:07.360000	611702	638773	635487	222891	226733	237918	398949	413378	422525		00:00:07.360000	680484	697756	674277	259586	261440	258027	412855	443578	447983		00:00:07.360000	750868	746156	760873	323163	324108	324578	483642	493778	494729		00:00:07.360000	837111	828328	844068	384401	372230	379140	543967	554565	553035		00:00:07.360000	894756	896501	899245	437121
	00:00:07.820000	611658	639662	633079	222467	227481	238701	398016	412839	422274		00:00:07.820000	680512	700046	674037	258927	261803	258866	410830	442983	446918		00:00:07.820000	749731	747071	758640	323751	326949	326240	484159	492464	494051		00:00:07.820000	837433	827367	845519	386555	371228	379923	549487	554389	551498		00:00:07.820000	898368	898561	900921	437583
	00:00:08.280000	613072	636884	631455	222520	227238	237535	398492	411800	421476		00:00:08.280000	678380	696901	675840	258285	262144	258552	412041	442744	446426		00:00:08.280000	751857	750174	756712	323642	325682	327180	484637	493456	493141		00:00:08.280000	838314	832114	846298	386650	372268	379808	545093	554474	553180		00:00:08.280000	899683	902848	903882	439233
	00:00:08.740000	614067	636715	632910	222204	226922	238336	399299	412238	421358		00:00:08.740000	678180	698368	674556	258535	261367	257426	412651	442958	447240		00:00:08.740000	751726	747206	760777	324221	326165	326857	484038	494432	495029		00:00:08.740000	838747	829769	847750	388537	373755	381982	547683	554841	552136		00:00:08.740000	902628	904243	903392	442980
	00:00:09.200000	613397	639184	634067	222366	227707	237566	396351	413543	420437		00:00:09.200000	678985	697724	674802	258614	260378	258416	410916	442133	446338		00:00:09.200000	750527	750040	762771	325135	325928	327316	486349	492787	496016		00:00:09.200000	838638	831700	849358	388159	374053	381632	547214	557053	552496		00:00:09.200000	900193	907581	903226	442777
	00:00:09.660000	611492	633658	634726	223538	228095	239288	395765	413794	421341		00:00:09.660000	678966	698048	674088	258252	261812	259671	412659	442637	445819		00:00:09.660000	750194	748663	761464	325195	326877	326430	483508	492432	496152		00:00:09.660000	842006	831032	848297	388376	373397	382097	548141	554660	554195		00:00:09.660000	905741	906485	908449	443621
	00:00:10.120000	612983	638842	633598	223420	227990	238119	398917	413452	422466		00:00:10.120000	679943	699939	674089	259458	261758	259180	410034	441869	445961		00:00:10.120000	749608	750623	759943	324589	327410	326282	485387	491979	494648		00:00:10.120000	841205	828926	850043	390266	374746	382454	545003	555269	556182		00:00:10.120000	901338	906576	906744	444541
	00:00:10.580000	614409	638476	634967	222841	226480	238155	396839	413161	420226		00:00:10.580000	678078	696366	675825	258646	261647	259172	411711	441376	446002		00:00:10.580000	752132	749858	760854	325089	326937	326366	484757	492653	495310		00:00:10.580000	838901	833584	852433	389635	374344	382890	545895	558164	555246		00:00:10.580000	906544	909118	910898	445849
	00:00:11.040000	614738	636712	634202	224028	228646	238120	397180	412085	420411		00:00:11.040000	678543	698771	673671	259685	262095	257870	409997	442133	444969		00:00:11.040000	751106	750148	759266	326246	326926	327384	483500	493689	495464		00:00:11.040000	842774	833851	849558	389977	375520	384162	548237	555955	554846		00:00:11.040000	902224	908458	909670	446814
	00:00:11.500000	611391	640245	633764	222983	227399	239306	395001	412823	420702		00:00:11.500000	679112	695953	674022	258804	261664	258537	410511	442310	445472		00:00:11.500000	750589	750539	760433	325529	328388	327464	485888	492656	495346		00:00:11.500000	841585	834155	851009	389928	375526	384131	550456	557253	554846		00:00:11.500000	907744	911842	910791	449713
	00:00:11.960000	616299	637155	637016	223167	227384	237941	397558	411466	422008		00:00:11.960000	680121	696978	675553	259644	262023	258338	411317	441920	445976		00:00:11.960000	753361	748872	759613	325315	327292	326943	482082	493599	494086		00:00:11.960000	843537	833594	851767	388787	376347	383675	547609	557467	555262		00:00:11.960000	907539	914855	908771	448436
	00:00:12.420000	614226	635608	633489	222743	227401	237750	396913	412337	422251		00:00:12.420000	678075	697494	673991	258837	261922	258803	411793	440556	444351		00:00:12.420000	751295	751627	760000	324573	327380	326814	485320	493515	496980		00:00:12.420000	843112	834916	851823	390124	376794	383994	550950	560035	555153		00:00:12.420000	912670	914382	912496	449892
	00:00:12.880000	613887	637614	636078	223059	227361	237952	396162	412553	420160		00:00:12.880000	676821	696486	674087	259442	261181	257880	412520	442458	445721		00:00:12.880000	751112	750862	760345	326267	328084	327047	485116	493145	496980		00:00:12.880000	845853	831563	854283	392007	377319	385719	547691	558976	554793		00:00:12.880000	911099	916328	912985	450102
	00:00:13.340000	614799	637690	633774	222876	227821	237780	397630	411451	420081		00:00:13.340000	678423	695059	674401	258740	261321	259926	411203	443038	444936		00:00:13.340000	748101	751664	761260	325278	328118	328877	483598	493895	494303		00:00:13.340000	845878	836321	855768	391051	375473	385094	548797	558340	553510		00:00:13.340000	911384	915462	915761	452001
	00:00:13.800000	613858	636369	634287	222862	227954	237654	395012	410281	419994		00:00:13.800000	679585	697526	675631	258875	261915	258903	411863	440401	445313		00:00:13.800000	751039	750274	761065	326561	327458	327337	484610	492443	495037		00:00:13.800000	846862	833937	854871	389708	378151	385021	550133	558199	555970		00:00:13.800000	911270	914297	910788	450079
	00:00:14.260000	615152	636797	635537	222920	226539	237349	398373	412784	420700		00:00:14.260000	678441	695734	675204	259153	261842	258057	411849	441927	444587		00:00:14.260000	750637	751096	764339	325303	330434	327894	485539	493752	495407		00:00:14.260000	847660	836161	854759	390248	379334	384922	550397	557825	555932		00:00:14.260000	911731	917319	915256	451577
	00:00:14.720000	614879	637223	632333	225093	227732	238041	396956	412126	421899		00:00:14.720000	680310	698348	673683	259573	260588	257809	409811	441887	444282		00:00:14.720000	748890	749451	762170	326623	329011	326212	484616	493393	494706		00:00:14.720000	843167	835691	850169	391561	378648	384571	551058	558891	555149		00:00:14.720000	912879	919008	915388	453415
	00:00:15.180000	611864	636267	635917	222772	228068	238497	395965	410802	420526		00:00:15.180000	677752	695892	675877	259686	261481	259332	410617	442720	443819		00:00:15.180000	752012	752995	761741	325544	330529	327454	485688	494866	493697		00:00:15.180000	845240	837517	852007	391443	378330	385425	548965	557458	558578		00:00:15.180000	913867	916414	914198	453585
	00:00:15.640000	614529	636931	634276	223428	227892	237894	397402	411943	420666		00:00:15.640000	678932	695439	672908	258003	262031	258141	411014	440588	443602		00:00:15.640000	752765	751810	760925	325059	328423	329037	484647	493398	494806		00:00:15.640000	845652	834688	854180	391793	378233	386733	550165	559774	555489		00:00:15.640000	912381	918142	916842	453428
	00:00:16.100000	613964	636922	634979	223817	228246	237479	397995	412155	421528		00:00:16.100000	676448	698117	674352	258450	261169	258763	410805	441695	446085		00:00:16.100000	752045	752297	762007	325480	329054	328764	486000	493220	494299		00:00:16.100000	844343	838416	852733	391823	380038	386103	549716	561249	557141		00:00:16.100000	918028	917069	916168	454557
	00:00:16.560000	616462	636264	636059	222748	227498	236728	396478	411095	419150		00:00:16.560000	680258	695920	673708	258584	261285	258743	412081	440235	444310		00:00:16.560000	753027	750219	761762	325353	328487	328331	485569	493872	494087		00:00:16.560000	847967	835047	853566	392066	377774	385558	549345	559668	557110		00:00:16.560000	913106	916099	918244	453524
	00:00:17.020000	614741	635318	634473	223241	227528	238568	396876	411564	420872		00:00:17.020000	679546	695847	675661	258724	261367	258388	411409	440764	443877		00:00:17.020000	752836	753254	760632	326616	328841	327634	485165	495881	495593		00:00:17.020000	846275	837021	848851	392923	379651	386291	550574	557660	554750		00:00:17.020000	916893	919369	916191	454935
	00:00:17.480000	613549	637993	634507	223859	227624	237834	396040	413035	418778		00:00:17.480000	678884	696985	676604	258667	262142	259555	411751	443088	442929		00:00:17.480000	753268	752468	764404	325886	329546	326443	484415	492766	494739		00:00:17.480000	847526	834747	854320	393175	378554	387343	550686	561079	556809		00:00:17.480000	917214	922224	920469	455316
	00:00:17.940000	614094	634591	636662	225694	227449	238541	397330	412207	421411		00:00:17.940000	677997	696400	673718	259147	261970	258706	411707	440786	443687		00:00:17.940000	752197	748951	763101	325656	329321	327907	486456	493125	495130		00:00:17.940000	846015	836712	855816	393728	379830	387293	549398	560294	556310		00:00:17.940000	915854	921163	915526	456241
	00:00:18.400000	614799	637235	633567	223253	227809	237525	396983	411148	421378		00:00:18.400000	678973	697576	672308	258318	261173	258435	410122	442279	444845		00:00:18.400000	751297	752755	763830	326180	330011	328360	485619	491903	493286		00:00:18.400000	847486	841067	855728	393556	381437	385679	550980	559079	556403		00:00:18.400000	918271	918941	919358	454202
	00:00:18.860000	614918	636072	636709	223958	227323	238105	396724	409996	420413		00:00:18.860000	677315	696008	675503	258678	261184	258859	412854	441990	442405		00:00:18.860000	750538	753953	763682	326374	329169	328726	484255	492835	495331		00:00:18.860000	844542	837365	855395	394951	380661	386377	550151	559018	555668		00:00:18.860000	917799	919355	918275	457003
	00:00:19.320000	613785	634527	636059	223699	228754	237568	396341	411138	421919		00:00:19.320000	680119	696691	673229	258242	259994	258562	410742	441004	442748		00:00:19.320000	754400	750560	762903	327058	329586	328968	485977	495422	495110		00:00:19.320000	847377	837915	854101	393239	381626	388433	551028	561013	556234		00:00:19.320000	917124	921235	918092	456329
	00:00:19.780000	616870	635641	634323	223587	227637	239340	396365	411311	420418		00:00:19.780000	678878	697805	673725	259447	261041	259699	410964	440303	444266		00:00:19.780000	751464	752412	763167	326686	328348	328514	483029	493569	494362		00:00:19.780000	845595	839004	857944	392618	380900	387854	551367	561286	558100		00:00:19.780000	921512	926455	918689	457311
	00:00:20.240000	616805	636504	633696	224302	228018	238197	398065	412355	420168		00:00:20.240000	680457	698813	673559	258656	261546	260633	411796	442098	444021		00:00:20.240000	753228	753673	760894	326376	329838	328958	484845	493431	494603		00:00:20.240000	847301	839259	854687	392364	381133	386719	550325	560343	557245		00:00:20.240000	918895	918863	918506	455832
	00:00:20.700000	616154	639686	633659	223170	228219	238051	397769	410265	419585		00:00:20.700000	678114	698509	671652	259159	262353	258764	411294	442785	443992		00:00:20.700000	753190	752765	762456	326758	331162	328091	485173	494390	495666		00:00:20.700000	844302	840038	856111	394231	382141	386990	550457	560209	557210		00:00:20.700000	921515	921676	916935	457801
	00:00:21.160000	615969	635366	635073	223362	227222	237852	396645	412239	420184		00:00:21.160000	679047	698872	674453	258647	261022	259047	410885	441306	443660		00:00:21.160000	754328	753097	765557	326843	330660	327541	486237	493846	494566		00:00:21.160000	848543	839602	859439	392605	381493	388532	551505	560738	558034		00:00:21.160000	922171	921902	917466	456471
	00:00:21.620000	615693	636056	633685	224185	227941	238398	397432	410807	421788		00:00:21.620000	680233	698132	674088	258246	261149	258400	411527	440313	443488		00:00:21.620000	752260	751701	764920	327642	330251	329180	487224	495860	494594		00:00:21.620000	849720	838805	855525	393897	382132	388169	550898	560435	557004		00:00:21.620000	918770	923561	921740	457323
	00:00:22.080000	616929	635859	633537	223933	228341	238133	395715	411696	419341		00:00:22.080000	682213	695837	674507	258938	261701	258959	412258	440143	442780		00:00:22.080000	752234	754421	764072	326302	330581	328346	485441	493261	494576		00:00:22.080000	846145	837882	856372	394264	381332	387646	552356	559811	559223		00:00:22.080000	919237	922525	916031	457223
	00:00:22.540000	615984	636574	634433	224598	227514	239598	395272	412613	420725		00:00:22.540000	679827	698070	673530	258763	261670	258375	409955	440003	443091		00:00:22.540000	751802	754694	763711	326922	330544	327513	483796	493726	495065		00:00:22.540000	846713	839097	860712	393252	381618	387937	551602	562746	557642		00:00:22.540000	923521	923535	917860	457979
	00:00:23	616471	635574	636068	224231	227932	238037	395513	412513	420459		00:00:23	678388	698530	673677	257826	260955	260063	412451	441706	443786		00:00:23	751596	749820	766340	326742	331404	329000	485873	493207	495651		00:00:23	850459	843315	855780	393303	382587	387399	551751	560669	559475		00:00:23	923168	923343	916896	458224
	00:00:23.460000	616388	637179	634422	224474	226732	238273	396882	411738	419713		00:00:23.460000	679496	696759	671584	257844	262018	258576	411499	441648	444475		00:00:23.460000	753460	751741	763188	326315	330421	328396	486107	494903	495194		00:00:23.460000	845817	842447	854208	394379	380682	388822	552750	561274	556909		00:00:23.460000	922260	924979	919444	457757
	00:00:23.920000	616698	634329	636455	224292	227655	238155	395056	411662	420269		00:00:23.920000	678902	698300	674877	257850	260738	258266	410353	440623	443302		00:00:23.920000	751939	753502	763126	327496	330860	326612	484781	494785	494969		00:00:23.920000	849772	837968	857340	393786	382925	388653	551718	560976	558388		00:00:23.920000	925855	923008	915380	460014
	00:00:24.380000	616429	634931	635371	223609	227974	237528	396264	410396	420933		00:00:24.380000	678283	697000	674136	258154	260619	258167	411204	440660	442588		00:00:24.380000	751197	755409	763620	327169	331299	329790	485165	494532	494916		00:00:24.380000	847518	841657	856120	394397	382300	389155	552317	561267	556525		00:00:24.380000	926304	923708	920653	458488
	00:00:24.840000	616163	635643	635568	224509	227565	238811	396548	412660	418911		00:00:24.840000	679677	694975	672479	259143	262328	258677	410757	439836	442250		00:00:24.840000	752942	756600	764752	326007	330485	328757	485754	493549	494542		00:00:24.840000	849875	840567	856429	395597	382971	388948	550623	560308	558424		00:00:24.840000	925343	926703	917792	459136
	00:00:25.300000	616708	635378	634184	225005	226382	238920	397274	412357	420000		00:00:25.300000	679442	697778	673241	257571	261407	258630	411190	442512	441322		00:00:25.300000	754294	753017	766739	328108	331372	328817	484946	493416	494394		00:00:25.300000	846806	842615	855973	392503	382329	388998	551746	559749	556956		00:00:25.300000	925563	923093	916947	459525
	00:00:25.760000	616092	633954	634881	223394	227690	238545	396759	411795	421163		00:00:25.760000	679426	694968	674359	259467	262310	258393	411521	439980	442829		00:00:25.760000	753089	751164	764078	326495	331378	328856	484244	494404	494020		00:00:25.760000	846726	838426	854104	394080	382963	389220	551388	562109	560844		00:00:25.760000	926297	924893	923205	458608
	00:00:26.220000	615782	635879	636253	224873	227008	237623	396578	412321	422269		00:00:26.220000	679710	698466	673759	258249	262597	258700	410883	442096	440769		00:00:26.220000	752426	752999	765323	328310	331205	329141	484726	493964	495383		00:00:26.220000	847956	840133	856703	394525	383256	389560	553319	561780	557368		00:00:26.220000	924139	925142	920646	458470
	00:00:26.680000	615969	634748	635920	223530	227288	238308	396462	415476	420829		00:00:26.680000	680245	697463	674716	258645	261788	258977	410913	439743	442035		00:00:26.680000	749120	754502	762460	326674	331738	328888	483400	492807	492945		00:00:26.680000	849445	841620	856470	394325	382780	389269	552352	560880	557985		00:00:26.680000	924184	925846	919638	460031
	00:00:27.140000	615806	636069	636790	224146	227838	238344	397338	411632	420362		00:00:27.140000	681981	697450	672077	259489	261138	258531	412192	441154	442540		00:00:27.140000	753186	753475	763048	326420	331786	329418	484194	494847	494832		00:00:27.140000	846197	843447	857754	395658	383983	389428	551035	561402	557910		00:00:27.140000	927465	930346	918847	461048
	00:00:27.600000	616384	634047	636067	224973	228205	237790	397265	412373	420833		00:00:27.600000	682484	696853	673583	258689	261430	258555	412365	441964	441713		00:00:27.600000	751361	755857	765512	326725	332256	329277	484318	494468	494243		00:00:27.600000	847429	841885	856611	395064	382213	389512	551936	560044	558285		00:00:27.600000	927154	923213	918887	459807
	00:00:28.060000	618419	637495	633841	224662	228020	238415	396502	412306	419897		00:00:28.060000	679176	697448	672077	258338	262146	258274	413742	441132	442626		00:00:28.060000	752553	755793	763342	325836	331723	328747	485728	493744	493308		00:00:28.060000	848299	843727	856297	396093	384837	389799	553850	559849	557488		00:00:28.060000	929885	924855	922227	460425
	00:00:28.520000	618110	634981	634650	224007	227206	237802	397661	412559	421274		00:00:28.520000	681134	695885	673113	258930	261817	257602	410963	438149	442256		00:00:28.520000	752008	756510	765769	325938	331563	330680	485422	495155	496261		00:00:28.520000	846342	841652	854983	395053	384560	390059	553589	561365	558259		00:00:28.520000	924864	928613	919870	458850
	00:00:28.980000	618376	633617	634405	224320	228975	237283	396763	412727	420118		00:00:28.980000	680286	696795	674218	257752	260870	259110	410714	439306	442259		00:00:28.980000	755351	752576	764209	325874	331431	329908	483089	493695	496159		00:00:28.980000	848272	840462	856856	394514	384409	389863	554106	561938	557829		00:00:28.980000	927785	930491	920243	459499
	00:00:29.440000	613412	634683	636911	223758	227675	238751	396143	411146	420580		00:00:29.440000	681329	699208	671638	258636	261582	258715	412036	441525	442171		00:00:29.440000	751195	754101	764371	328157	331576	328898	485979	495000	492709		00:00:29.440000	849871	843357	857322	393987	383626	389281	552678	561430	558720		00:00:29.440000	931940	926873	922417	458924
	00:00:29.900000	615080	635978	635199	224903	227548	237944	397517	412903	420779		00:00:29.900000	679872	696258	673336	258139	261178	259021	410262	441339	439878		00:00:29.900000	752779	754762	763117	326378	331344	329594	484649	494598	494419		00:00:29.900000	847388	840476	855165	395397	384390	390454	553945	561355	557100		00:00:29.900000	927496	927297	921979	460920
	00:00:30.360000	616466	634217	635397	224116	227522	237885	395360	412868	418702		00:00:30.360000	678676	697034	675392	258818	262383	257431	413094	441611	442190		00:00:30.360000	752529	751372	765459	325963	331951	329008	484766	494271	495709		00:00:30.360000	849283	844112	856454	394422	384034	390420	552160	562566	558712		00:00:30.360000	926870	926688	920041	459389
	00:00:30.820000	616958	633632	635406	225012	227884	238621	397218	412167	420290		00:00:30.820000	681630	695865	673807	258487	261567	258655	411731	439956	441854		00:00:30.820000	753563	755149	766363	327422	330940	328945	483084	495044	494932		00:00:30.820000	847069	842522	857366	394726	383482	390410	552578	562461	557219		00:00:30.820000	929299	927358	921645	463280
	00:00:31.280000	613382	634029	634578	224656	227912	237232	396828	412242	418981		00:00:31.280000	678421	696859	674376	259074	261299	258704	412938	440008	440492		00:00:31.280000	754093	754335	763515	326088	331548	328683	484711	493880	495653		00:00:31.280000	850986	845186	855586	395961	384648	388569	553194	562047	559022		00:00:31.280000	929430	928575	921669	460904
	00:00:31.740000	615724	631976	635762	224064	227728	238049	396660	413320	420503		00:00:31.740000	681444	698257	671688	258375	261721	259461	411705	440626	441922		00:00:31.740000	754829	753566	763385	327375	332162	328477	484121	495839	494308		00:00:31.740000	848520	840810	856443	393818	383832	390965	552605	562952	559171		00:00:31.740000	935069	926962	919604	461180
	00:00:32.200000	615870	635787	636841	223995	228021	238263	396286	412857	419721		00:00:32.200000	679973	696981	673647	258159	260916	259906	410683	439725	441297		00:00:32.200000	753639	751180	763326	328321	332167	327912	484450	495578	495963		00:00:32.200000	848992	841124	856799	395256	384246	389927	552081	560310	556179		00:00:32.200000	929338	930830	920749	461387
	00:00:32.660000	617048	636187	637183	224440	228207	237308	396592	413762	419386		00:00:32.660000	680776	694873	673676	258071	261588	259164	413102	440194	440863		00:00:32.660000	754385	759285	765613	325510	331461	329210	484246	496156	495607		00:00:32.660000	849964	844661	859523	397218	384836	390667	552323	562732	558707		00:00:32.660000	932929	930729	922737	461616
	00:00:33.120000	617313	633820	634166	224107	228212	238077	396338	410536	420139		00:00:33.120000	680741	698131	672489	258698	260438	259341	411698	440059	442166		00:00:33.120000	751474	754258	765370	326930	332678	328429	484221	494395	494073		00:00:33.120000	848934	839872	860142	395268	384256	391259	552672	562047	559339		00:00:33.120000	930144	927068	923665	462580
	00:00:33.580000	619058	635393	638968	225284	227124	238351	397228	412854	420200		00:00:33.580000	679250	696331	673733	259134	262047	258362	410715	439568	441140		00:00:33.580000	753352	756979	763337	326520	333137	330043	485018	495635	494631		00:00:33.580000	849435	841287	856886	394496	383921	391159	552893	561436	558043		00:00:33.580000	931271	927337	922695	461841
	00:00:34.040000	614965	635446	636197	223775	226770	237776	396060	412939	420555		00:00:34.040000	680446	694262	671999	259649	261485	259768	410255	441055	441951		00:00:34.040000	753646	753558	764217	327522	331893	329298	484519	494280	495669		00:00:34.040000	848819	840083	860941	394738	384670	390882	552464	561883	558683		00:00:34.040000	931986	929147	919895	462267
	00:00:34.500000	616485	635864	637437	224221	228453	238543	396444	412402	420264		00:00:34.500000	682438	696195	674022	259091	261536	258763	410559	439403	440460		00:00:34.500000	754023	755765	763328	327230	330915	328466	484740	493873	493181		00:00:34.500000	847605	843309	859454	396644	386032	390723	553929	561376	558944		00:00:34.500000	930455	925792	922715	462618
	00:00:34.960000	617694	636373	635655	224008	228127	237900	397343	412094	421991		00:00:34.960000	682478	697352	672316	259614	261958	259541	410572	439094	440934		00:00:34.960000	754091	753180	764922	326677	332762	327614	485021	496230	494376		00:00:34.960000	846654	841683	858226	395279	384714	390970	551868	563163	556619		00:00:34.960000	931450	927253	922679	460998
	00:00:35.420000	616475	633159	636222	224864	228642	237374	395781	413987	419069		00:00:35.420000	678688	697360	672332	258614	260987	258781	412613	440119	441550		00:00:35.420000	753904	753817	763711	327125	331792	329131	486060	492949	493642		00:00:35.420000	850430	844167	857870	396422	385471	391109	553146	561795	559712		00:00:35.420000	931313	928961	922159	460906
	00:00:35.880000	617739	636161	638354	224429	228531	238625	397715	413511	420309		00:00:35.880000	680401	697182	674380	258595	261399	258951	411229	440958	440649		00:00:35.880000	753154	755088	764694	325974	332620	329509	484529	495288	495221		00:00:35.880000	850504	842738	858106	394652	385082	390915	552026	561048	558492		00:00:35.880000	933280	932339	920705	462975
	00:00:36.340000	616957	635716	636418	224831	228694	237750	397219	413996	417946		00:00:36.340000	680393	696455	674509	258179	261016	257867	413059	441723	441579		00:00:36.340000	755862	755019	763068	327274	333165	329025	485382	494485	494947		00:00:36.340000	848824	847144	858731	395329	386843	391654	553471	564394	559046		00:00:36.340000	934459	930031	920848	462379
	00:00:36.800000	618082	634187	639745	224009	228507	238518	397682	412487	419801		00:00:36.800000	683755	697116	671381	258883	261625	258789	410195	441613	439931		00:00:36.800000	752279	756002	763165	326987	332057	328938	484515	493690	493699		00:00:36.800000	847277	841254	859564	395053	385701	390041	554327	561103	559397		00:00:36.800000	933304	927358	922119	463245
	00:00:37.260000	617124	637737	638282	224787	228071	238833	397277	415409	418722		00:00:37.260000	683823	695232	670263	258050	261794	259761	411659	439748	440727		00:00:37.260000	752980	753973	763447	326728	332388	329154	486778	495428	494260		00:00:37.260000	847558	842666	859981	395558	385260	391889	554917	562759	559643		00:00:37.260000	933278	930754	919186	462531
	00:00:37.720000	619436	636968	637009	225495	227977	237770	396948	411519	418869		00:00:37.720000	680634	694376	672960	258047	262492	258596	411618	441228	441141		00:00:37.720000	757247	756277	766661	326392	331947	329037	485144	494794	494313		00:00:37.720000	848888	841673	860313	397221	385273	392749	551594	564244	558278		00:00:37.720000	933683	930275	920693	461966
	00:00:38.180000	617912	636339	636074	225177	228624	237605	397773	411359	419227		00:00:38.180000	680419	693706	672043	258691	262991	258042	410569	440992	439931		00:00:38.180000	754209	756518	765572	326472	332204	328851	484586	494954	496377		00:00:38.180000	846868	843969	859830	395602	385469	390471	552401	563919	557401		00:00:38.180000	935283	931346	923125	463781
	00:00:38.640000	618341	634153	637897	225208	228222	238500	398407	411036	418967		00:00:38.640000	682071	695464	671428	257688	261885	259567	413024	441573	440922		00:00:38.640000	754099	756864	765144	327062	332616	329930	485438	496442	494683		00:00:38.640000	850259	842067	861716	397107	386787	391361	553045	561515	557324		00:00:38.640000	936687	933243	922824	465257
	00:00:39.100000	616459	634362	638055	225119	228334	238278	398070	414140	418002		00:00:39.100000	681513	696011	669447	257573	261140	258822	412140	440258	441088		00:00:39.100000	754040	756939	764550	327485	333368	329890	483801	493311	493397		00:00:39.100000	847011	841445	859347	394657	385631	391775	552250	562631	557638		00:00:39.100000	932061	929956	921816	463594
	00:00:39.560000	617854	636155	634294	225440	228327	238125	396708	413572	418991		00:00:39.560000	679832	699057	670920	257537	261248	258804	411942	441431	440373		00:00:39.560000	758379	755585	766806	327302	332453	330058	484222	493386	495446		00:00:39.560000	852676	845001	858202	396186	385493	393978	553605	562816	559573		00:00:39.560000	937685	929701	922470	462580
	00:00:40.020000	617510	637200	637078	225001	228806	238635	397546	414066	417750		00:00:40.020000	680363	695176	674242	257581	261288	259521	410720	441867	440944		00:00:40.020000	758730	755767	766276	327386	332638	329620	484035	492994	495715		00:00:40.020000	848957	843795	856667	395864	384755	392729	556582	562691	558608		00:00:40.020000	933502	928141	922647	462735
	00:00:40.480000	616044	637703	636815	224802	228074	238922	398473	413114	419999		00:00:40.480000	679756	695981	670974	258154	261028	259090	410717	439549	440364		00:00:40.480000	754839	755978	764079	327061	332320	329848	485541	495836	494578		00:00:40.480000	849582	844896	861654	395689	385636	392336	554346	562624	557265		00:00:40.480000	934806	930151	922894	463220
	00:00:40.940000	614451	638755	632637	223814	228221	238772	398049	412671	419426		00:00:40.940000	681018	698105	672022	259447	261737	258654	410028	440083	439421		00:00:40.940000	758687	754579	764432	326953	332009	329572	484350	493871	494507		00:00:40.940000	849497	842393	856542	395361	385545	392643	554636	562365	559231		00:00:40.940000	936647	930600	924810	463823
	00:00:41.400000	616821	635760	634860	225077	228731	238570	396931	413706	419432		00:00:41.400000	682346	695871	671538	258777	260912	258692	412139	440571	440647		00:00:41.400000	754161	755917	766653	326237	332333	329786	486036	494285	493155		00:00:41.400000	848106	842276	859371	395961	384721	391108	552527	562055	558979		00:00:41.400000	935997	932773	925289	462525
	00:00:41.860000	616851	636690	635918	224841	227809	237674	397246	414599	419914		00:00:41.860000	678966	695734	672834	258886	261057	258420	411666	442452	440681		00:00:41.860000	756505	756995	766821	327974	332875	329853	485604	494735	492833		00:00:41.860000	847188	845053	862509	396532	385957	391645	553619	563002	557582		00:00:41.860000	936001	930699	922337	465365
	00:00:42.320000	616893	636603	638716	225702	229026	238684	397796	415769	418588		00:00:42.320000	681502	695658	671959	258212	261142	259227	412180	440486	439589		00:00:42.320000	758522	757482	766569	327173	332222	330555	485925	493366	493695		00:00:42.320000	851650	844927	859322	396471	387506	391980	553865	562298	557172		00:00:42.320000	940255	933023	924676	463478
	00:00:42.780000	617103	637547	636913	224835	227800	237901	398317	414052	419093		00:00:42.780000	679504	697242	671736	258304	260890	259105	411564	439253	438431		00:00:42.780000	753495	755286	765744	326798	332090	329314	485099	494528	493788		00:00:42.780000	847213	845011	860297	394945	387325	392862	555858	561949	560458		00:00:42.780000	937115	930198	924412	463227
	00:00:43.240000	616393	636188	636828	225335	227731	238539	395935	415201	420021		00:00:43.240000	679897	697264	672577	259444	261692	259305	412159	441694	439926		00:00:43.240000	755790	757018	765338	326851	333570	328777	484973	495449	495258		00:00:43.240000	848969	845826	859642	395715	386019	391384	553262	561566	559948		00:00:43.240000	935977	927685	923238	463305
	00:00:43.700000	617469	637560	636962	225204	229065	236978	397012	414354	418381		00:00:43.700000	681817	698080	671470	258727	261903	258218	411648	440002	440090		00:00:43.700000	757523	757368	765542	326376	334136	330504	484356	495606	494526		00:00:43.700000	848410	843579	859607	395498	386908	391937	554473	564431	558624		00:00:43.700000	938340	927449	922686	463510
	00:00:44.160000	618886	636610	637585	225257	228839	238701	398395	414097	420025		00:00:44.160000	677282	695336	672546	258179	261295	259468	411863	438832	439725		00:00:44.160000	755566	756187	764586	327204	332799	328943	486177	495079	492262		00:00:44.160000	851210	844501	856714	396842	386945	392426	552419	562305	559873		00:00:44.160000	937776	932365	917651	464158
	00:00:44.620000	617093	636212	636036	224795	228340	237952	396137	413800	419083		00:00:44.620000	680339	697369	674079	258650	261359	259243	411582	441373	439563		00:00:44.620000	758115	756862	764091	327577	332409	328610	484400	494666	493055		00:00:44.620000	847644	842665	860821	396500	387077	392838	553769	562154	558125		00:00:44.620000	941257	932444	920838	462190
	00:00:45.080000	617783	635868	634097	224726	228529	237763	397606	413660	419559		00:00:45.080000	681006	695842	673991	257894	260851	259530	411525	440868	439901		00:00:45.080000	757473	755996	762631	326623	332491	329840	483706	496456	496838		00:00:45.080000	846254	846758	859314	396048	386638	392634	554345	562990	560824		00:00:45.080000	937284	930983	924174	464039
	00:00:45.540000	617364	636339	636461	224692	228671	237988	397199	414382	416925		00:00:45.540000	678841	697182	674561	258849	261534	259465	413467	442042	440598		00:00:45.540000	754336	757328	763548	326272	333014	330111	483540	496553	495350		00:00:45.540000	849571	844544	865136	397204	387168	391929	554551	563940	557758		00:00:45.540000	939087	931217	923301	463764
	00:00:46	616991	638284	637190	224914	228852	238450	398918	414069	420931		00:00:46	681913	696609	673770	257600	260997	258424	411519	439998	441939		00:00:46	757076	758204	766053	327191	332794	329536	485275	495018	495355		00:00:46	851560	844885	856178	396350	385246	392711	554645	563613	559044		00:00:46	936470	929642	920313	465076
	00:00:46.460000	615686	639241	637390	225694	228422	238868	398718	414270	419244		00:00:46.460000	680617	698348	671291	258452	261308	259435	412178	440872	439361		00:00:46.460000	757052	755692	764369	326510	331847	329524	484426	494278	496840		00:00:46.460000	848016	846935	859711	395944	387243	392805	554394	564399	558682		00:00:46.460000	934740	931402	920611	463129
	00:00:46.920000	618777	637734	635297	225818	228668	237860	398803	413934	418649		00:00:46.920000	677765	695930	674727	258896	260886	258659	412172	440214	438628		00:00:46.920000	756998	755566	768248	327515	332773	330476	486100	494128	493589		00:00:46.920000	850076	845022	860987	396719	386310	393366	555262	561988	558473		00:00:46.920000	940783	932816	922841	463599
	00:00:47.380000	616250	637009	634266	225091	228362	239025	398192	414308	420101		00:00:47.380000	683949	695755	673685	258164	261809	259661	411637	439671	440149		00:00:47.380000	755395	755903	767121	326707	332530	330308	485398	494598	496697		00:00:47.380000	853651	845110	863327	397369	387977	392407	555218	563115	559544		00:00:47.380000	941574	931361	921676	463040
	00:00:47.840000	614478	637243	636369	225686	228902	238049	398278	415916	418297		00:00:47.840000	681436	698189	672441	258392	261551	258746	412048	440679	441092		00:00:47.840000	757377	757607	764638	327762	334070	328303	485261	493950	494860		00:00:47.840000	852958	840624	863249	397041	388054	394204	554989	563600	559121		00:00:47.840000	938757	928320	921395	464700
	00:00:48.300000	618233	638236	639657	224929	229216	238099	397727	414326	419725		00:00:48.300000	680093	700246	670572	258174	262037	258919	411410	440236	438295		00:00:48.300000	755999	754126	762504	326428	331868	329851	484986	492829	494116		00:00:48.300000	846468	844231	860710	396078	387259	393289	554620	564795	558623		00:00:48.300000	940421	931224	921324	464997
	00:00:48.760000	615542	638326	636044	225329	228370	237951	397312	414873	418580		00:00:48.760000	680570	698388	672096	258500	261596	260300	413017	440383	439319		00:00:48.760000	757471	756322	764166	326514	332651	329795	484602	495914	494740		00:00:48.760000	849648	843408	860743	395626	387568	393931	552094	561146	556894		00:00:48.760000	940556	931805	927025	465064
	00:00:49.220000	615773	636196	636861	225348	229264	238363	397330	415397	418625		00:00:49.220000	679878	696525	673719	258519	262590	258673	411745	441349	439711		00:00:49.220000	758469	756832	767840	326999	333142	329970	484003	495114	494330		00:00:49.220000	850274	843390	860432	397196	388535	392155	554239	562790	557241		00:00:49.220000	938371	931093	924274	462410
	00:00:49.680000	619261	636952	633907	225635	228993	237941	398008	414343	420029		00:00:49.680000	683053	697628	673061	257850	261674	257860	410047	440177	439010		00:00:49.680000	758706	757967	763252	326126	330642	328955	485615	494551	495791		00:00:49.680000	850576	845907	861109	395500	387766	392770	554875	563365	558670		00:00:49.680000	940643	932780	921915	466026
	00:00:50.140000	617247	637099	635247	225238	228501	239341	398007	415043	417605		00:00:50.140000	679193	697561	671435	258113	261539	258624	414146	441797	438332		00:00:50.140000	757979	755503	765532	327250	333431	329502	485351	495133	495454		00:00:50.140000	848879	844798	861507	397095	386513	393239	556201	562085	558256		00:00:50.140000	938647	933791	925127	465742
	00:00:50.600000	617958	637865	636203	225068	228829	239236	398418	414234	418679		00:00:50.600000	683146	695146	671534	257320	261337	258905	412490	440122	438343		00:00:50.600000	757074	757215	765895	327083	333868	329006	483971	495551	494946		00:00:50.600000	849522	843798	860569	395627	387681	393400	554366	563245	558639		00:00:50.600000	941988	932623	918050	465339
	00:00:51.060000	614007	636489	635720	225662	229135	238478	397084	414214	419067		00:00:51.060000	681073	698180	676112	258248	261454	258635	412767	440829	437400		00:00:51.060000	756734	752421	764351	327308	333010	329176	484853	494453	494870		00:00:51.060000	849004	848449	858794	397210	387267	393365	554562	563345	558908		00:00:51.060000	936125	931603	923712	463482
	00:00:51.520000	617966	637864	634327	225691	228931	239037	396760	415973	418922		00:00:51.520000	681848	696937	672103	258121	262567	258920	411052	440499	439730		00:00:51.520000	757630	754895	765465	327562	332919	329429	485244	494221	494093		00:00:51.520000	851001	843393	859725	396894	387910	393411	555745	561548	560415		00:00:51.520000	940906	933459	922312	465297
	00:00:51.980000	616878	637535	633735	225511	227798	237580	396371	413899	420701		00:00:51.980000	682170	698183	669523	258669	261903	260360	411179	439288	439946		00:00:51.980000	754639	756592	766871	326563	334009	328989	483632	495346	495263		00:00:51.980000	848545	845485	861885	396697	387806	393344	555973	562109	559178		00:00:51.980000	938936	934793	922587	465313
	00:00:52.440000	617643	639499	634005	226056	228482	238658	397381	414250	417750		00:00:52.440000	679477	697255	671023	257248	261385	259423	410497	440992	438665		00:00:52.440000	756521	757782	763009	326577	334730	328722	485836	494123	495660		00:00:52.440000	849504	847096	858801	394503	387129	393224	552544	562231	559990		00:00:52.440000	938534	932088	922064	463211
	00:00:52.900000	619318	639424	634876	225592	229064	237286	398129	414152	420284		00:00:52.900000	681186	697417	673889	258543	262363	258091	412512	442271	437585		00:00:52.900000	755867	756997	765355	328604	332620	331553	482992	495075	493612		00:00:52.900000	847953	840937	858815	395179	388790	392543	558213	561646	559783		00:00:52.900000	941631	933891	923970	465881
	00:00:53.360000	616180	638837	632819	225026	228913	238074	397667	414203	420646		00:00:53.360000	683415	697925	672411	259161	261425	258663	413121	441845	440332		00:00:53.360000	761038	756175	764421	326942	331868	328954	483138	495430	494286		00:00:53.360000	849306	841767	858030	396066	387541	392559	556325	563213	559791		00:00:53.360000	940033	930720	924710	466667
	00:00:53.820000	617759	636081	634369	225067	228460	237867	397460	414820	419952		00:00:53.820000	681505	695467	672226	258540	261532	259548	411086	439839	439187		00:00:53.820000	759273	754935	765337	326907	333631	330408	485500	494172	495357		00:00:53.820000	848587	842717	860745	397283	387635	393211	554816	562725	560127		00:00:53.820000	942374	929504	923690	465008
	00:00:54.280000	618804	637027	635607	224714	228494	237821	398184	414955	416922		00:00:54.280000	680048	697196	671172	258315	260947	259656	412396	438986	438136		00:00:54.280000	756568	754644	766030	327250	332375	329268	486071	494694	493911		00:00:54.280000	847294	845318	859667	395864	388368	393960	557727	563856	559922		00:00:54.280000	939782	930263	923345	465534
	00:00:54.740000	618651	637215	637357	225137	229483	237819	398963	415715	417507		00:00:54.740000	681357	697020	672750	258415	261711	260055	413405	439277	438640		00:00:54.740000	759412	755114	764799	326488	332095	329788	482946	493072	494568		00:00:54.740000	849374	847832	858587	396576	388345	393081	555875	564123	559260		00:00:54.740000	941276	931476	926943	464091
	00:00:55.200000	619095	638933	637272	225021	228401	238464	398180	413416	418838		00:00:55.200000	682882	699656	673305	258492	262016	258388	410884	440400	437970		00:00:55.200000	756211	759389	763025	327448	332783	329867	485427	495195	494097		00:00:55.200000	849816	846640	860752	394912	387535	393662	554258	562970	557586		00:00:55.200000	942359	932228	924454	463992
	00:00:55.660000	616247	638136	638316	224774	229786	238704	398793	415173	418263		00:00:55.660000	679496	695515	671134	258330	262475	258465	411574	441815	438120		00:00:55.660000	758159	755619	767299	328449	333600	329620	484700	495148	493062		00:00:55.660000	852004	845215	859678	395650	388814	393575	554617	563711	557797		00:00:55.660000	944029	932785	929381	465413
	00:00:56.120000	619243	638221	634004	225234	228890	237947	398213	414267	417377		00:00:56.120000	682051	697529	674543	256821	261174	259348	413218	438133	439991		00:00:56.120000	758636	758429	764168	325108	333165	329703	484709	495299	492948		00:00:56.120000	849378	844813	857858	396970	388326	395115	554637	562306	558389		00:00:56.120000	943845	933584	921751	466449
	00:00:56.580000	618940	640757	635174	225126	229268	237853	397189	412640	418494		00:00:56.580000	680892	698322	670017	258497	261457	259085	411664	439696	438631		00:00:56.580000	758941	754645	766971	327562	332896	329906	485204	493382	493481		00:00:56.580000	847866	841603	859753	397424	387412	394758	555730	564117	557840		00:00:56.580000	940684	934093	922722	465027
	00:00:57.040000	616595	637603	637523	224847	229183	238596	398598	415925	419163		00:00:57.040000	681831	698328	675701	257663	260807	260073	410521	439838	438352		00:00:57.040000	758368	756938	764914	325315	332592	329979	484035	494674	496845		00:00:57.040000	847296	845264	859808	396772	388373	394686	554844	566956	557529		00:00:57.040000	942233	935918	925584	464213
	00:00:57.500000	617911	639545	633779	225345	229253	237758	399589	416463	418194		00:00:57.500000	686283	693756	673742	257872	261882	258892	412658	441856	438514		00:00:57.500000	756505	755898	764465	327036	333831	331216	483143	495819	492695		00:00:57.500000	850641	843611	862123	396557	388219	393463	554821	562971	557597		00:00:57.500000	941959	933461	923335	464759
	00:00:57.960000	617139	639062	636987	225870	229698	237978	398135	412449	417720		00:00:57.960000	681097	697382	671080	258241	260570	259192	412222	440418	439488		00:00:57.960000	760563	755808	762988	328100	332662	329653	485483	492835	495590		00:00:57.960000	850639	845546	861298	397363	387449	395138	554625	564026	557105		00:00:57.960000	942284	933103	923100	465098
	00:00:58.420000	616863	640176	634466	226322	229282	238299	398144	416103	418444		00:00:58.420000	681869	698868	673942	258435	262403	259280	410843	440130	438350		00:00:58.420000	756853	759575	767102	327426	333235	329363	482650	495661	494647		00:00:58.420000	849705	845541	860173	395654	388213	394207	555997	566043	558182		00:00:58.420000	940234	932532	922670	463771
	00:00:58.880000	618152	638902	636308	226448	229226	237862	397381	415287	418541		00:00:58.880000	681787	697890	672516	258185	260671	259668	412250	440891	437865		00:00:58.880000	758011	755637	763674	327305	333883	331335	485522	495547	493966		00:00:58.880000	847502	845263	863212	396417	388481	392649	555403	563662	558135		00:00:58.880000	942762	930212	925794	465162
	00:00:59.340000	618077	638660	633205	225725	229534	238191	399462	414960	419605		00:00:59.340000	683389	697777	673950	257049	261247	259007	412279	439753	438532		00:00:59.340000	758840	757884	765975	327097	333368	329488	485085	493505	495235		00:00:59.340000	850678	846535	860184	396758	388069	394440	554814	562729	559738		00:00:59.340000	941565	934383	928074	466328
	00:00:59.800000	617482	638702	634389	225517	228616	237354	396907	413520	418346		00:00:59.800000	681412	697871	670587	257941	261287	258258	411681	438330	438266		00:00:59.800000	758187	757776	764312	326613	333237	329608	484205	495468	494019		00:00:59.800000	850244	844788	860443	394670	387163	393357	555070	564476	560195		00:00:59.800000	943262	931383	923888	465129
[truncated: 15 more columns]

## Sheet: SI Figure 12
SI Figure 12

## Sheet: SI Figure 18
SI Figure 18
		Glu1	Glu2	Glu3	Glu4	Glu5
	10 millimolar	1068.82	1027.43	976.4	632.78	919.71
	5 millimolar	991.45	629	811.14	582.96	808.53
	1.25 millimolar	894.91	482.75	465.95	475.87	454.39
	0.3125 millimolar	517.39	407.5	384.28	414.12	402.58
	0.078125 millimolar	380.32	384.2	379.72	381.48	382.8
	0.01953125 millimolar	377.79	375.79	375.22	378.13	376.84

[truncated: 4 more sheets: SI Figure 19, SI FIgure 23, SI Figure 25, SI Figure 26]
